# Supplementary material for: The Progression of Mycosis Fungoides During Treatment with Mogamulizumab: A BIO-MUSE Case Study of the Tumor and Immune Response in Peripheral Blood and Tissue
Source: Biomedicines. 2025 Jan 14;13(1):186. doi: 10.3390/biomedicines13010186 (PMC11761615; doi:10.3390/biomedicines13010186)
Supplement: Supplementary file 1 [file biomedicines-13-00186-s001.zip › Supplementary Materials Tables.xlsx]

## Sheet: Table S1
Table S1. Patient clinical information.
Age at diagnosis	Sex	CTCL subtype	Years since diagnosis when enrolled in BIO-MUSE
71	Male	MF	8 years

## Sheet: Table S2
Table S2. Fluorescently-conjugated antibody clones used for Flow cytometry and GeoMx digital spatial profiling analysis.
Antibody-marker	Clone	Method
BV786 - CD3	SK7	Flow cytometry
PE-Cy5 - CD56	B159	Flow cytometry
CD163-AF594	EPR19518	GeoMx
CD3-AF532	UMAB54	GeoMx
CD8-AF647	OTI3H6	GeoMx

## Sheet: Table S3
Table S3. Number of cells pre and post QC. * Post QC using Seurat workflow
Timepoint	Sorted cells	Sequenced	Post QC*
Baseline	80000	6618	5770
Progression 1	13500	1601	1259
Progression 2	40149	1730	489

## Sheet: Table S4
Table S4. Canonical markers used for the manual cell annotation.
Marker	Naïve/Central mem T cells	Th2 cells	Th1 cells	Th17 cells	Cytotoxic/effector cells (Ref. 9)	Term eff/eff mem cells	MAIT cells(6)	Exhaustion (Ref. 7,8,9)	CTCL-specific (Ref. 8, 11, 12)	Prolif. cells	Reference
CCR7+/	+										Van der Broek et al. 2018
SELL+	+										Szabo et al. 2019
TCF7	+										Szabo et al. 2019
CCR4		+	-	+							Schnell et al. 2023
CCR6		-	-	+							Schnell et al. 2023
CXCR3		-	+	-	+	+					Monaco et al. 2019
GATA3		+	-								Liu et al. 2022
TBX21		-	+								Wang Y. et al. 2021, Liu et al. 2022
GZMA					+	+					Wang Y. et al. 2021
GZMB					+	+					Wang Y. et al. 2021
GZMK					+	+					Wang Y. et al. 2021
CX3CR1					+	+					Wang Y. et al. 2021, Tran et al. 2024
KLRK1					+						Prajapati et al. 2018
ITGB1					+	+					Morimoto et al. 1993
FGFBP2					+	+					Wang Y. et al. 2021
CCL5						+					Wang Y. et al. 2021, Szabo et al. 2019, Andreatta et al. 2021
KLRG1						+					Henson et al. 2009
CXCR6							+				Wang P. et al. 2021
TOX								+	+		Scott et al. 2019, Liang et al. 2021, Andreatta et al. 2021, Liang et al. 2021
KIR3DL2									+		Liu et al. 2022
MKI67										+	Andreatta et al. 2021
Andreatta, M., Corria-Osorio, J., Müller, S. et al. Interpretation of T cell states from single-cell transcriptomics data using reference atlases. Nat Commun 12, 2965 (2021). https://doi.org/10.1038/s41467-021-23324-4
Henson SM, Akbar AN. KLRG1--more than a marker for T cell senescence. Age (Dordr). 2009 Dec;31(4):285-91. doi: 10.1007/s11357-009-9100-9. PMID: 19479342; PMCID: PMC2813054.
Liang, C., Huang, S., Zhao, Y. et al. TOX as a potential target for immunotherapy in lymphocytic malignancies. Biomark Res 9, 20 (2021). https://doi.org/10.1186/s40364-021-00275-y
Liu, X., Jin, S., Hu, S. et al. Single-cell transcriptomics links malignant T cells to the tumor immune landscape in cutaneous T cell lymphoma. Nat Commun 13, 1158 (2022). https://doi.org/10.1038/s41467-022-28799-3
Monaco G, Lee B, Xu W, Mustafah S, Hwang YY, Carré C, Burdin N, Visan L, Ceccarelli M, Poidinger M, Zippelius A, Pedro de Magalhães J, Larbi A. RNA-Seq Signatures Normalized by mRNA Abundance Allow Absolute Deconvolution of Human Immune Cell Types. Cell Rep. 2019 Feb 5;26(6):1627-1640.e7. doi: 10.1016/j.celrep.2019.01.041. PMID: 30726743; PMCID: PMC6367568.
Morimoto C, Schlossman SF. P. Rambotti Lecture. Human naive and memory T cells revisited: new markers (CD31 and CD27) that help define CD4+ T cell subsets. Clin Exp Rheumatol. 1993 May-Jun;11(3):241-7. PMID: 8394793.
Prajapati K, Perez C, Rojas LBP, Burke B, Guevara-Patino JA. Functions of NKG2D in CD8+ T cells: an opportunity for immunotherapy. Cell Mol Immunol. 2018 May;15(5):470-479. doi: 10.1038/cmi.2017.161. Epub 2018 Feb 5. PMID: 29400704; PMCID: PMC6068164.
Schnell, A., Littman, D.R. & Kuchroo, V.K. TH17 cell heterogeneity and its role in tissue inflammation. Nat Immunol 24, 19–29 (2023). https://doi.org/10.1038/s41590-022-01387-9
Szabo, P.A., Levitin, H.M., Miron, M. et al. Single-cell transcriptomics of human T cells reveals tissue and activation signatures in health and disease. Nat Commun 10, 4706 (2019). https://doi.org/10.1038/s41467-019-12464-3
Tran, K.A., Pernet, E., Sadeghi, M. et al. BCG immunization induces CX3CR1hi effector memory T cells to provide cross-protection via IFN-γ-mediated trained immunity. Nat Immunol 25, 418–431 (2024). https://doi.org/10.1038/s41590-023-01739-z
van den Broek T, Borghans JAM, van Wijk F. The full spectrum of human naive T cells. Nat Rev Immunol. 2018 Jun;18(6):363-373. doi: 10.1038/s41577-018-0001-y. PMID: 29520044.
Wang, P., Yao, L., Luo, M. et al. Single-cell transcriptome and TCR profiling reveal activated and expanded T cell populations in Parkinson’s disease. Cell Discov 7, 52 (2021). https://doi.org/10.1038/s41421-021-00280-3
Wang, Y., Chen, Z., Wang, T. et al. A novel CD4+ CTL subtype characterized by chemotaxis and inflammation is involved in the pathogenesis of Graves’ orbitopathy. Cell Mol Immunol 18, 735–745 (2021). https://doi.org/10.1038/s41423-020-00615-2

## Sheet: Table S5
Table S5. Top 25 differentially expressed genes in each cluster. *A value of 0 indiciates a value of -infinity.
cluster	gene	p_val	avg_log2FC	pct.1	pct.2	p_val_adj*
0	MT-ND4	0	0.372043360820848	0.964	0.974	0
0	MT-ND2	0	0.3390536703301952	0.956	0.971	0
0	MT-ND3	0	0.33101174102787456	0.995	0.989	0
0	MT-ND4L	0	0.31707271778938817	0.99	0.991	0
0	MT-ND5	0	0.3169247729856264	0.994	0.992	0
0	MT-ND1	0	0.31182722817764263	0.97	0.985	0
0	MT-CYB	0	0.2882339881556488	0.999	0.994	0
0	MT-CO3	0	0.28218392580939833	1	0.995	0
0	MT-ATP6	0	0.27678337944921694	0.997	0.995	0
0	MT-CO2	0	0.26843573275163646	0.999	0.996	0
0	MALAT1	0	0.25911272131257324	1	0.999	0
0	MT-ATP8	3.5414847490060895e-286	0.38388733920124807	0.951	0.947	6.5457262615879555e-282
0	MT-ND6	9.479433209333723e-256	0.36162475040052167	0.913	0.937	1.752083640081152e-251
0	MTRNR2L12	1.7657781654234274e-224	0.27046452680951694	0.99	0.989	3.263687783152121e-220
0	RNF213	8.314463367267684e-129	0.3511588705485136	0.749	0.818	1.536762264172086e-124
0	NEAT1	8.068214448154355e-112	0.5497729355160059	0.653	0.584	1.4912480764523695e-107
0	SYNE1	1.4305762328294787e-99	0.42762625366471796	0.674	0.686	2.6441340511387255e-95
0	SYNE2	1.7386657320447034e-67	0.279000860198936	0.682	0.773	3.2135758725382253e-63
0	MACF1	1.291734701688429e-56	0.3735110395898613	0.595	0.634	2.3875132491307233e-52
0	MYO1F	1.8430748524179372e-44	0.3653735025254883	0.543	0.583	3.4065552497240733e-40
0	DDX17	4.501263594354653e-33	0.28089314046570535	0.56	0.658	8.319685501445705e-29
0	NLRC5	5.024117397873996e-30	0.42803637845581444	0.405	0.367	9.286076186490507e-26
0	TCF25	6.537379071665485e-30	0.26181623398859644	0.554	0.659	1.2083037738159317e-25
0	DIP2A	7.744349404605764e-29	0.3993393987317676	0.429	0.414	1.4313881004532832e-24
0	ZEB2	7.076544188918203e-27	0.2679800766379391	0.527	0.587	1.3079576624377515e-22
1	TRDV3	0	1.57052144257762	0.966	0.07	0
1	TRGV3	0	1.355888748302354	0.96	0.114	0
1	TRGV2	0	1.2563075877580863	0.94	0.149	0
1	KLRC1	0	1.1150191339294682	0.824	0.054	0
1	GZMB	0	1.1026435450366947	0.995	0.358	0
1	FCGR3A	0	0.9657918351429013	0.732	0.085	0
1	GNLY	0	0.8564802535412306	1	0.677	0
1	TRAV29DV5	0	0.7212144576436692	0.574	0.049	0
1	IKZF2	0	0.614903367562121	0.519	0.062	0
1	TRBV9	0	0.5878336999453009	0.483	0.039	0
1	TRDC	0	0.520304091978869	0.408	0.034	0
1	CCL5	1.236599975574233e-292	0.36956303170434124	1	0.895	2.285607734853855e-288
1	NKG7	2.0433062741357162e-289	0.449136097257294	1	0.832	3.776642986485044e-285
1	S100A6	4.980275170442222e-251	0.4146547409835599	0.997	0.833	9.205042597528358e-247
1	PTMS	9.857365538160341e-238	0.657414463652789	0.623	0.159	1.8219368724181759e-233
1	ZNF683	2.1253499892942492e-235	0.7488241091395015	0.881	0.313	3.928284385212561e-231
1	CD63	2.7483074818522153e-225	0.6651091893700428	0.868	0.424	5.079696718707449e-221
1	CTSW	4.7168142727962695e-216	0.4816358988688827	0.995	0.77	8.718087820409345e-212
1	KLRD1	1.5749623233396756e-209	0.7011337896340145	0.913	0.364	2.9110028622287224e-205
1	LGALS3	2.619891075508098e-196	0.5297283840402425	0.501	0.117	4.842344674861618e-192
1	PRF1	1.9965918958251378e-194	0.49806290546274146	0.991	0.739	3.6903008010536023e-190
1	FTL	9.306130854211944e-184	0.3806475352201879	0.999	0.819	1.7200521657839937e-179
1	LGALS1	1.1079965116346663e-183	0.6247614236469232	0.929	0.577	2.0479099524543535e-179
1	CST7	5.9560870913116455e-171	0.45285334165379476	0.997	0.738	1.1008635770871315e-166
1	CYBA	1.7749355395633797e-159	0.321186474784829	0.996	0.855	3.2806133577749947e-155
2	PTPRC	5.446409958144311e-159	0.29246518362269325	0.984	0.924	1.006659952563813e-154
2	TNFAIP3	6.217979265673861e-82	0.5341198044219504	0.752	0.548	1.1492691076744998e-77
2	RESF1	2.802250924421938e-66	0.38271451347110497	0.801	0.676	5.179400383609068e-62
2	ITGA4	6.979740243126744e-66	0.3398463566220229	0.857	0.744	1.290065389137116e-61
2	MBNL1	4.978627972918334e-58	0.2893429414863904	0.842	0.769	9.201998082344957e-54
2	SYNE2	8.630819701828196e-53	0.31913731686801095	0.827	0.749	1.5952344054889054e-48
2	RNF213	4.2645921195968996e-48	0.27009803491598716	0.86	0.8	7.88224561465095e-44
2	CELF2	6.8984992675811e-41	0.33807641816353284	0.702	0.587	1.2750496196270146e-36
2	KLF6	9.80926012827503e-40	0.2905705475689728	0.77	0.697	1.8130455495090738e-35
2	IL7R	4.304874143527852e-38	0.4332141926056009	0.628	0.473	7.95669887948253e-34
2	IL10RA	5.657170973931772e-38	0.31906871901654477	0.684	0.594	1.0456149111118094e-33
2	MCL1	9.445255512435915e-36	0.3397990501371132	0.644	0.521	1.74576657636353e-31
2	TLN1	4.5286689374288037e-35	0.29517014201558034	0.703	0.622	8.370338797049659e-31
2	SMCHD1	4.590776576950415e-35	0.3019493952802994	0.709	0.617	8.4851323471774509e-31
2	NEAT1	2.8990519865523953e-34	0.3377093369378883	0.691	0.587	5.358317786744792e-30
2	PRKCH	3.1242213882090133e-34	0.33027540175855363	0.647	0.545	5.774498391826719e-30
2	GBP5	5.088548136368473e-32	0.28474357475671364	0.69	0.61	9.40516352044985e-28
2	CD69	1.0589488370413718e-28	0.3151978164154239	0.625	0.529	1.9572551355035676e-24
2	DUSP1	1.6801600717863327e-28	0.3358421863965444	0.638	0.531	3.1054398606826786e-24
2	CDC14A	4.2608793977742234e-26	0.3268706433860727	0.35	0.205	7.875383390906097e-22
2	FAM107B	8.100532876175077e-26	0.26796742828610143	0.614	0.543	1.4972214915034394e-21
2	KMT2A	8.746945671613464e-26	0.29381445355938407	0.598	0.502	1.6166979684843164e-21
2	KLF13	1.5582528906874432e-25	0.3067705820821157	0.548	0.437	2.8801188178576013e-21
2	MACF1	3.6241222461285946e-25	0.261401946696884	0.69	0.621	6.698465147519481e-21
2	STK17B	6.882013819690509e-25	0.2516949990627694	0.635	0.578	1.2720026142933968e-20
3	CD8B	7.098134511273879e-276	0.9860295531456703	0.873	0.227	1.3119482017187512e-271
3	CD8A	1.4360854074664942e-227	0.9132563493815277	0.898	0.307	2.654316658620321e-223
3	GZMK	7.45999908104144e-163	0.820815116450616	0.577	0.156	1.3788316301488894e-158
3	CD27	6.653147033745141e-146	0.5357115371323715	0.478	0.111	1.2297011662471144e-141
3	CD7	4.784260453688184e-122	0.5877584607642459	0.791	0.354	8.84274859655187e-118
3	KLRK1	2.9984641564073827e-102	0.5728101033516284	0.895	0.404	5.542061300287766e-98
3	DUSP2	1.64610413423665e-93	0.5878162286372548	0.731	0.372	3.0424942713096e-89
3	CD74	1.0920278118951278e-91	0.46697636218809	0.95	0.734	2.018395004725765e-87
3	YBX3	6.2560537965173324e-89	0.28881427685088995	0.3	0.067	1.1563064232102985e-84
3	ALOX5AP	1.0100077337046337e-69	0.45271038845356437	0.59	0.287	1.8667972942062745e-65
3	PECAM1	4.4390005223887425e-69	0.28631624088373364	0.299	0.08	8.204604665531114e-65
3	CMC1	5.89680688310887e-68	0.41557449685943376	0.419	0.155	1.0899068162050125e-63
3	COTL1	3.0681395582037044e-65	0.46235254403349024	0.766	0.446	5.670842345427907e-61
3	HLA-DRA	9.688886931747004e-62	0.43284634816617396	0.426	0.166	1.7907969715947988e-57
3	DUSP1	5.7460434178044e-61	0.44644086805557104	0.806	0.515	1.0620412049127873e-56
3	HLA-DRB1	4.0747279327479844e-58	0.41319475351112356	0.768	0.442	7.5313196380981e-54
3	TRBV7-9	2.861439217756603e-57	0.5117796034322222	0.188	0.043	5.28879810617953e-53
3	HLA-DQA1	6.495258829403872e-56	0.2943051312944829	0.275	0.082	1.2005186894387176e-51
3	LAG3	2.8573771030278465e-52	0.2924745581021094	0.429	0.168	5.2812900995263684e-48
3	CTSW	4.384496948846003e-50	0.3119377410342443	0.979	0.781	8.103865710552066e-46
3	KLRC4	1.010582698052328e-49	0.34063794592277286	0.601	0.276	1.8678600008101177e-45
3	HLA-DQB1	1.4464151498893955e-47	0.31913265421375725	0.381	0.156	2.67340912154057e-43
3	KLRD1	4.720045681945603e-46	0.38469708331448416	0.774	0.4	8.724060433940058e-42
3	HLA-DPA1	3.5776713867969364e-43	0.3447348398588057	0.713	0.425	6.612610024216778e-39
3	HCST	3.6671642699366005e-43	0.30256143475614294	0.983	0.763	6.778019720123819e-39
4	TRAV8-4	0	1.4807732811713072	0.917	0.039	0
4	TRBV30	0	1.271070174672433	0.805	0.027	0
4	CD8B	0	1.2188289923316187	0.975	0.227	0
4	TRGV4	0	1.1752015875562796	0.791	0.046	0
4	CD8A	1.8330370858303643e-301	1.082842795781587	0.993	0.307	3.388002445740262e-297
4	KLRC4	2.4845070917353396e-153	0.7027282811691866	0.772	0.266	4.592114457654429e-149
4	GNLY	4.774917038641065e-124	0.6243111968665029	0.996	0.694	8.825479162520281e-120
4	LINC02446	4.568642161862431e-117	0.6157594701914145	0.517	0.144	8.444221307770331e-113
4	KLRK1	1.707635916061389e-110	0.6306644036686528	0.909	0.41	3.156223463656265e-106
4	NKG7	1.600257848574334e-109	0.37636732793121697	1	0.841	2.9577565815199417e-105
4	KLRD1	7.1338660080224315e-106	0.6136117552312795	0.896	0.395	1.318552454262786e-101
4	CCL5	7.193405078172794e-106	0.3003484204437066	1	0.901	1.3295570605986776e-101
4	TRBC1	3.3988805300024334e-99	0.580220627575388	0.791	0.364	6.282150883603498e-95
4	GZMB	2.808197068639015e-94	0.6246357014986587	0.891	0.4	5.190390641965492e-90
4	TRGV9	6.306731264438644e-72	0.30486630831165773	0.306	0.073	1.1656731396061946e-67
4	COL6A2	2.5582499175878767e-70	0.4085369661393647	0.348	0.1	4.7284133226776725e-66
4	PATL2	4.830774006594146e-70	0.4474389761830129	0.592	0.258	8.92871959638796e-66
4	CTSW	4.1584356872769476e-66	0.35495728171340435	0.977	0.783	7.6860366807939825e-62
4	CST7	8.994901836250952e-66	0.36648776792492477	0.977	0.753	1.6625277063942637e-61
4	FGFBP2	1.1701340478759781e-63	0.46713546964254804	0.912	0.587	2.1627587606891704e-59
4	GZMH	1.4086690119663443e-62	0.3672533066288246	0.996	0.766	2.6036429348173942e-58
4	C1orf162	2.8250352457055753e-58	0.39555208432164446	0.45	0.181	5.221512644637615e-54
4	NCR3	7.437234940160773e-58	0.4175041303496991	0.48	0.202	1.3746241339899157e-53
4	NSG1	4.282053867600436e-57	0.34014675432143826	0.33	0.108	7.914520163485886e-53
4	ZNF683	3.9791340207207594e-53	0.44750979746603836	0.719	0.356	7.35463341049818e-49
5	TRBV20-1	0	1.8802377355598199	1	0.045	0
5	TRAV13-1	0	1.4368196232482697	0.912	0.075	0
5	TRGV7	0	0.6861838944091846	0.559	0.058	0
5	TRAV8-3	3.3558997704142007e-208	0.46043590699490994	0.338	0.031	6.2027095456565674e-204
5	KLRB1	4.577041689349423e-158	0.7373500835124702	0.691	0.192	8.459746154424538e-154
5	LAIR2	1.4358120218709403e-117	0.4311461935638487	0.356	0.067	2.653811360024059e-113
5	TRGV2	2.7967751775914167e-114	0.5810833384809619	0.718	0.21	5.169279560742216e-110
5	MXRA7	2.727276466661943e-109	0.5515797389974868	0.656	0.24	5.0408250933312694e-105
5	FGFBP2	2.7366382428423295e-99	0.561663823308381	0.962	0.584	5.058128464245478e-95
5	CD4	2.169664042136711e-75	0.44417100320516956	0.568	0.217	4.010190049081283e-71
5	AKR1C3	2.394632402322211e-68	0.281279560006959	0.25	0.055	4.425999069212143e-64
5	SPON2	5.527069632027634e-65	0.46185746964778124	0.586	0.256	1.0215682800876676e-60
5	CD40LG	4.5276529606861517e-63	0.336653304071416	0.367	0.116	8.368460967236214e-59
5	S100A4	1.5918393822085144e-59	0.2603471157420363	0.998	0.874	2.942196730135997e-55
5	LINC00892	2.00796274410564e-40	0.2800773728486836	0.322	0.121	3.711317539930454e-36
5	RPS4Y1	1.333227458114309e-37	0.3353140024747956	0.948	0.665	2.4642043108326772e-33
5	IL7R	4.599381300269212e-37	0.38265776802742535	0.773	0.464	8.501036457287584e-33
5	CTSB	2.568691812121173e-36	0.30529669696679734	0.468	0.232	4.7477130763435645e-32
5	ITM2A	6.743024427534584e-36	0.33338810955364206	0.628	0.364	1.246313204941217e-31
5	LINC01871	1.0900212061076894e-30	0.3076311840910543	0.71	0.469	2.0146861952488423e-26
5	HOPX	7.431526990454396e-30	0.31427381762872786	0.73	0.469	1.373569133645686e-25
5	YWHAQ	1.0503285209121193e-29	0.2891787251455654	0.854	0.617	1.94132220520187e-25
5	PCED1B-AS1	1.5969326548516424e-28	0.2732664644510452	0.906	0.691	2.9516106259622905e-24
5	RAP1B	2.9634557757901483e-27	0.25841509281087616	0.888	0.688	5.477355310392931e-23
5	CD5	1.5468936890373893e-25	0.27045866559068965	0.664	0.404	2.8591236054478066e-21
6	TRBV5-1	1.8462137834000702e-104	0.6638185709288513	0.227	0.028	3.41235693585835e-100
6	TRBV6-1	1.1634605332788407e-97	0.3642033120858932	0.149	0.011	2.1504241036592814e-93
6	CD4	1.65336422266441e-73	0.44318387180225716	0.597	0.218	3.055913092750629e-69
6	TRAV13-2	7.516075950173529e-56	0.30898357097153994	0.133	0.018	1.3891963178705733e-51
6	CD40LG	1.6764624425105437e-45	0.2937172520770033	0.348	0.12	3.0986055324922377e-41
6	TRBC2	4.5897685885067543e-42	0.38535780349614623	0.892	0.577	8.483269282137034e-38
6	TRAV12-3	1.0558815750953422e-34	0.2791556940372283	0.115	0.021	1.951585915248721e-30
6	IL7R	1.3857411785417463e-33	0.38170289788532297	0.779	0.467	2.5612654202987094e-29
6	CD5	1.4419184655058567e-31	0.33162473843732554	0.681	0.406	2.665097899794475e-27
6	PCED1B-AS1	1.9412940886583198e-30	0.2894774001259608	0.898	0.694	3.5880938640671723e-26
6	PFDN5	2.4303072311328286e-29	0.25908345297854996	0.973	0.785	4.491936855302807e-25
6	KLRB1	3.651948201819532e-28	0.3811254080955993	0.423	0.215	6.74989586142304e-24
6	AL138963.4	7.732790354291734e-27	0.3434229841598795	0.759	0.525	1.4292516411837411e-22
6	LINC00892	2.148378549112626e-26	0.25029334962820116	0.294	0.125	3.970848072324867e-22
6	CTSB	1.5970375109991356e-25	0.26110282850241373	0.448	0.236	2.9518044315797023e-21
6	RPS4Y1	1.1091906284188721e-22	0.2779749976526591	0.9	0.671	2.0501170385066013e-18
6	HINT1	1.396746293793156e-22	0.25676617905192467	0.879	0.68	2.58160617481789e-18
6	CD6	1.862798782778172e-21	0.26250745056275704	0.83	0.595	3.4430109902088955e-17
6	UQCRB	3.765960338789879e-21	0.2562844634977204	0.92	0.697	6.960624494185334e-17
6	FGFBP2	6.381098640541893e-20	0.29575448230693335	0.851	0.595	1.1794184617313582e-15
6	TRBC1	2.7315673358333295e-19	0.27828759919224744	0.601	0.382	5.048755906820743e-15
7	MAL	6.9215658138338e-306	0.6759058075711607	0.5	0.042	1.2793130093709012e-301
7	LTB	3.0981601133885905e-279	1.2650011274026196	0.991	0.386	5.7263293375761315e-275
7	TNFRSF4	3.634675282596792e-269	0.44662717966271	0.333	0.017	6.717970324823651e-265
7	AQP3	2.100911191517822e-261	0.6949647705867548	0.573	0.073	3.88311415528239e-257
7	RCAN3	2.2830770715231003e-233	0.5664549158693084	0.571	0.077	4.219811351296146e-229
7	CD27	4.864805932579347e-215	0.7132855502194958	0.637	0.111	8.991620805186407e-211
7	GPR183	1.2779828122466408e-153	0.3883216191579488	0.33	0.038	2.362095631875466e-149
7	DPP4	4.743195253227655e-138	0.44002714771099843	0.438	0.076	8.766847786540675e-134
7	CD28	1.1331359756879232e-136	0.3733741198253952	0.384	0.059	2.0943752238639885e-132
7	MYC	6.703879136197276e-127	0.4543717777209791	0.457	0.089	1.2390779807433424e-122
7	NCF4	2.4869454216758152e-121	0.31320905264491605	0.305	0.041	4.5966212228834094e-117
7	LDHB	5.053212287348788e-118	0.5985220916087588	0.964	0.56	9.339852270706765e-114
7	TRADD	8.48418598705621e-116	0.57816475417152835	0.773	0.271	1.5681320959875994e-111
7	HINT1	2.9932650816307098e-114	0.5095859119444699	0.991	0.673	5.532451850378041e-110
7	TCF7	2.065704291488707e-113	0.6147414755066372	0.755	0.256	3.8180412419585773e-109
7	RPS28	5.799993357441894e-112	0.25998582794852476	1	0.926	1.0720127722559853e-107
7	IL7R	6.639397698142401e-112	0.7189705407218506	0.906	0.46	1.2271598765476599e-107
7	CD82	6.768747940753774e-112	0.41329872166299547	0.474	0.105	1.25106768188952e-107
7	RPS13	4.393339948035239e-111	0.32866676590473554	1	0.869	8.120210225953533e-107
7	CISH	1.4808413949925027e-109	0.517157063699497	0.53	0.135	2.7370391503646425e-105
7	RPL18	7.848142431126472e-106	0.28020916095433845	1	0.892	1.450572165545106e-101
7	TNFSF8	9.39095766228299e-103	0.34465395378310504	0.386	0.076	1.735730704719765e-98
7	GZMK	5.089910238406198e-102	0.7660940211034286	0.556	0.169	9.407681093646176e-98
7	SIRPG	6.003443120770301e-101	0.36584031541589745	0.41	0.087	1.1096163920119747e-96
7	TIMP1	8.387362917288502e-99	0.5158100266254457	0.577	0.173	1.5502362880024337e-94
8	TRBV19	0	1.7286045241081591	0.991	0.031	0
8	TRAV36DV7	0	1.4023526180682027	0.853	0.014	0
8	TRAV3	1.0109736631654607e-303	0.4759098384499359	0.331	0.01	1.868582621628721e-299
8	TRGV10	4.927254160214029e-202	0.867895784299819	0.733	0.121	9.10704386432359e-198
8	TRGV7	6.887543168065687e-180	0.7007040571321184	0.543	0.075	1.273024603753581e-175
8	CD8A	1.0902072666619155e-159	1.0091664817890402	0.982	0.33	2.0150300909712185e-155
8	ZNF683	2.617306769960849e-103	0.7877744755394006	0.899	0.36	4.837568102918638e-99
8	KLRC4	1.1553886964913554e-86	0.6604891009877697	0.788	0.283	2.1355049277249722e-82
8	KLRK1	2.457489733164691e-76	0.6647752775875891	0.923	0.426	4.542178273808298e-72
8	CD8B	1.665462918520238e-68	0.6287994912752469	0.794	0.261	3.078275112300956e-64
8	KLRD1	3.0053539494343555e-64	0.6133118121910025	0.899	0.411	5.554795704739519e-60
8	FGFBP2	3.580867246204439e-53	0.5236460995246701	0.945	0.597	6.618516931159664e-49
8	NKG7	2.58935093964557e-45	0.33680865813911254	1	0.846	4.785897341746907e-41
8	CTSW	7.616473030373361e-45	0.36412510613292537	0.985	0.79	1.4077527102039083e-40
8	CCL5	1.1322019818257714e-42	0.26176640914466187	1	0.904	2.0926489230085732e-38
8	GZMB	8.550241732866452e-42	0.539126077153088	0.831	0.419	1.5803411794857062e-37
8	XCL2	2.613570458189221e-39	0.2588149619662609	0.187	0.037	4.830662277871137e-35
8	CST7	3.724463382663339e-37	0.35553429559857896	0.979	0.761	6.883925670176649e-33
8	GNLY	2.3045639415736785e-32	0.4540603888261159	0.966	0.706	4.25952553321063e-28
8	GZMH	1.0824035226037959e-31	0.33677077049999826	0.988	0.774	2.000606430828596e-27
8	LINC02446	4.706411517988844e-30	0.4035672757034685	0.405	0.162	8.698860408698781e-26
8	CLIC3	9.536409725915274e-29	0.37585947441679946	0.537	0.257	1.76261460964092e-24
8	HLA-DPB1	5.230427533695953e-28	0.36653575948700023	0.755	0.487	9.66739921053023e-24
8	AOAH	4.370402244375758e-27	0.3640515502113767	0.724	0.401	8.077814468279713e-23
8	MFSD10	2.3796895432800694e-25	0.33691010365208585	0.644	0.376	4.398380182844552e-21
9	TRBV7-6	0	1.9980895612428489	0.99	0.026	0
9	TRAV20	0	1.481760106378215	0.73	0.035	0
9	TRBV7-4	0	0.5936612694684489	0.422	0.008	0
9	TRBV7-9	4.672873244236925e-254	0.6651091584162054	0.519	0.038	8.636871617323108e-250
9	TRAV30	5.660013893679913e-140	0.49109075581749384	0.211	0.01	1.0461403679688583e-135
9	CD4	3.419347651471573e-65	0.5620005126140872	0.654	0.226	6.319980264214909e-61
9	ITM2A	1.3344034355532716e-51	0.551219688638295	0.747	0.369	2.4663778699331117e-47
9	CD5	5.59899778618426e-51	0.5376572711092751	0.799	0.409	1.0348627608204368e-46
9	TRGV4	1.7307209949681697e-39	0.3638915488666856	0.339	0.093	3.198891614999668e-35
9	CD6	2.0079843204195105e-34	0.4056296302989941	0.879	0.599	3.711357419431381e-30
9	DAD1	7.171582832848245e-31	0.39082940455729953	0.782	0.503	1.325523654995341e-26
9	CD40LG	4.877809265786902e-27	0.2950685286200309	0.346	0.126	9.015654865953932e-23
9	CTSC	1.9072214732597004e-26	0.3630535375086874	0.834	0.59	3.5251174490259043e-22
9	ANXA1	8.300611714850917e-24	0.3114539740209967	0.969	0.75	1.534202063255895e-19
9	TRAC	1.039961619451027e-22	0.3457175445350209	0.644	0.376	1.9221610612313332e-18
9	CTSB	5.0187555729267595e-22	0.31489463132741224	0.488	0.24	9.276165925440529e-18
9	GZMA	1.893975999166642e-20	0.3199512733285814	0.972	0.731	3.5006358392597047e-16
9	IFITM2	1.9166878148961475e-20	0.2887849890581522	0.955	0.76	3.5426140882725493e-16
9	CD81	1.5775969234961096e-19	0.2782416690515366	0.92	0.716	2.9158723936978594e-15
9	CD247	3.282770201211032e-19	0.30290411740188294	0.813	0.586	6.06754416289835e-15
9	CX3CR1	4.976381782524186e-19	0.34430099497947475	0.709	0.437	9.197846448639452e-15
9	LINC00892	1.795693516205029e-18	0.2589868863824363	0.308	0.129	3.3189803260017547e-14
9	HNRNPLL	3.759404690418455e-18	0.262790426915563	0.37	0.174	6.948507689300431e-14
9	FGFBP2	3.850076511535401e-17	0.34285150557463573	0.893	0.601	7.116096416270881e-13
9	C12orf57	7.15457479721421e-17	0.29274017484359205	0.785	0.593	1.3223800597691025e-12
10	TRBV7-2	0	1.992159347892315	0.986	0.05	0
10	TRAV22	0	0.9291844116882244	0.565	0.025	0
10	TRGV10	2.1301639878231987e-208	0.9523649028116603	0.79	0.123	3.937182098693618e-204
10	TRAV27	3.600349367441838e-191	0.5729708098085698	0.275	0.012	6.654525735842749e-187
10	FAM167B	1.83151590603692e-150	0.33838159238538573	0.21	0.009	3.3851908491280392e-146
10	TRAV23DV6	6.56032751157934e-148	0.6281782119434074	0.283	0.019	1.2125453339652093e-143
10	TRAV35	3.492110977275324e-140	0.2996158018613022	0.199	0.008	6.454468719297982e-136
10	FGFBP2	3.0672447497633106e-56	0.569845788960174	0.971	0.598	5.6691884709875266e-52
10	SH3BGRL3	1.119823351557095e-52	0.2776643831552734	0.996	0.888	2.069769500682979e-48
10	GZMH	1.3480875267597242e-45	0.39369968255241927	0.996	0.775	2.4916701757099985e-41
10	TRBC2	9.779043850342626e-42	0.47965357380208373	0.931	0.585	1.8074606748588274e-37
10	KLRB1	1.1341967732202446e-35	0.4951519803146483	0.543	0.217	2.0963358959429782e-31
10	S100A4	1.7170957812587568e-35	0.27043531709446267	1	0.879	3.1737081325005604e-31
10	TRBC1	2.548593344865684e-32	0.5027991830934679	0.663	0.386	4.710565079315244e-28
10	LAIR2	6.738453207682283e-32	0.33098152846017903	0.283	0.081	1.2454683063759164e-27
10	NKG7	1.086836957258427e-31	0.321047616318088	1	0.847	2.008800748100751e-27
10	CST7	4.104388849854087e-31	0.35322899125879625	0.986	0.762	7.586141911185309e-27
10	PPIA	3.0509717712057946e-30	0.28259538972650433	0.993	0.818	5.63911112471967e-26
10	SPON2	3.15742629563791e-30	0.43899614276840154	0.569	0.27	5.835871022227549e-26
10	CES1	6.488786964827258e-26	0.3463001091828343	0.377	0.151	1.199322494709022e-21
10	CD4	1.5878869114540818e-23	0.34363616149413867	0.496	0.233	2.9348913784405793e-19
10	TMA7	4.713588092381668e-23	0.26444653900450743	0.978	0.796	8.712124871149038e-19
10	CX3CR1	2.474539140769293e-22	0.36770163649601584	0.725	0.437	4.573690693883884e-18
10	C12orf75	6.301651022225086e-22	0.3380586902915348	0.808	0.553	1.1647341584378627e-17
10	CTSC	8.269173289727185e-22	0.3328859518474775	0.851	0.59	1.5283912991402754e-17
11	TRBV5-4	0	1.8852218335080422	1	0.021	0
11	TRAV13-1	0	1.268804695961452	0.938	0.108	0
11	TRGV9	0	1.2474225145157898	0.747	0.067	0
11	TRAV26-2	0	0.5213050113242979	0.385	0.009	0
11	TRGV5	7.529622959043594e-161	0.661745248918838	0.541	0.068	1.3917002115200273e-156
11	KLRB1	1.9215051369325793e-126	0.91918436286305	0.825	0.207	3.551517944592486e-122
11	KIR3DL1	8.08181152288371e-78	0.3231716812907889	0.191	0.016	1.4937612237745963e-73
11	LGALS3BP	2.28686729649385e-36	0.31934802535536894	0.323	0.089	4.2268168241095834e-32
11	CD4	2.920715806133367e-33	0.40802571411284616	0.568	0.231	5.398359024476302e-29
11	FGFBP2	1.4642956007537099e-28	0.4439491459241578	0.938	0.6	2.706457558873082e-24
11	CD40LG	3.2688082967739566e-23	0.2949353395645173	0.339	0.127	6.041738374927304e-19
11	MAP3K8	1.0956021529008376e-22	0.34977668155756486	0.506	0.24	2.0250014592066183e-18
11	ITM2A	1.1733800801275358e-20	0.3511944290668316	0.665	0.374	2.1687584020997243e-16
11	HNRNPLL	1.3208152293735328e-20	0.2979995318386007	0.397	0.174	2.4412627884511006e-16
11	LINC00892	3.1294019565326446e-20	0.27479960121156294	0.331	0.129	5.784073636259287e-16
11	AUTS2	2.561205202750123e-19	0.2766075972386092	0.319	0.127	4.733875576243053e-15
11	LIMS1	7.106144274283515e-17	0.3003153254389069	0.479	0.251	1.3134286462158222e-12
11	C1orf162	1.789166221047904e-16	0.26744269000475657	0.412	0.194	3.306915926362841e-12
11	RNASET2	5.77287833770914e-16	0.2933600274224262	0.591	0.355	1.0670011031587805e-11
11	SLC38A10	1.3841810613831348e-15	0.2613698489382148	0.424	0.217	2.558381855754448e-11
11	CTSB	1.3121615034752248e-14	0.25751976507590807	0.455	0.242	2.4252681068732577e-10
11	PLAAT4	4.750202669777648e-14	0.27556190063206887	0.883	0.648	8.779799594550028e-10
11	TRG-AS1	2.402378663481576e-13	0.27698227311629564	0.584	0.369	4.440316483712996e-9
11	ZBTB38	5.077011970872935e-13	0.27041037334061746	0.63	0.415	9.383841225764447e-9
11	RPS4Y1	4.081630989114425e-12	0.26386128533694087	0.899	0.678	7.544078557180192e-8
12	FAM13A	3.7443998399549335e-131	0.9412409331770214	0.392	0.039	6.920774224188704e-127
12	SESN3	1.1668883763337148e-125	0.7687110592464713	0.387	0.039	2.1567597859776053e-121
12	CCR7	8.331314343306681e-113	0.6722568587320139	0.335	0.032	1.5398768300733738e-108
12	NFKBIZ	2.0413433847250042e-106	1.0470227644257062	0.675	0.167	3.773014977987225e-102
12	TTN	5.934223370740033e-91	0.6501512667750805	0.307	0.033	1.0968225056138803e-86
12	DACT1	5.419208871100955e-87	0.35669072729259255	0.16	0.008	1.0016323756455895e-82
12	BCL2	2.6936543751661085e-75	0.9655502560441955	0.703	0.26	4.978681381619518e-71
12	MT-CO3	4.718455113676155e-75	0.2616274322690919	1	0.996	8.721120586607636e-71
12	MT-ND3	1.0006548103596692e-74	0.34215938851741257	1	0.99	1.8495102859877768e-70
12	NELL2	6.149250844945762e-74	0.5096317902641979	0.255	0.028	1.1365660336713252e-69
12	TCF7	1.6981135410890286e-68	0.8804277621173242	0.703	0.274	3.1386232579948515e-64
12	MT-ND1	1.685540330298208e-67	0.3368761554963402	0.995	0.982	3.115384192490178e-63
12	CEACAM1	3.5554412982536635e-66	0.3854692147067377	0.16	0.012	6.571522151562246e-62
12	MT-ND2	6.114559646503309e-66	0.37536294425440575	0.991	0.968	1.1301540594632065e-61
12	LEF1	1.0859840313280689e-64	0.8736479935248245	0.561	0.174	2.0072242851036696e-60
12	LRRN3	1.455826716939813e-61	0.3684285311726136	0.179	0.016	2.6908045209198564e-57
12	SERINC5	2.0914805696871014e-61	0.674145492562856	0.401	0.086	3.8656835369526694e-57
12	SATB1	7.082498278895906e-61	0.7701511966872944	0.453	0.113	1.3090581568883302e-56
12	MT-ND4L	1.9451090810910172e-59	0.2725812259257423	0.991	0.991	3.595145114580527e-55
12	BACH2	2.519015023666366e-59	0.5441823448146913	0.283	0.044	4.655895468242544e-55
12	DGKA	3.53842649618113e-55	0.7753173817341505	0.533	0.174	6.540073692891583e-51
12	TRABD2A	1.0561704800223455e-52	0.6442901062517558	0.354	0.077	1.9521198982253012e-48
12	MT-ND4	6.804804253168399e-51	0.3154011833209296	0.981	0.972	1.257731970113115e-46
12	RCAN3	6.281436552719364e-49	0.6465761189070766	0.392	0.099	1.1609979180391201e-44
12	LTB	1.096986522053052e-46	0.780051784283194	0.778	0.413	2.0275601887106562e-42
13	TRDV3	1.7258875077273433e-182	1.3708264719460033	0.955	0.162	3.189957880532449e-178
13	TRGV3	1.1681191648063639e-163	1.3022314517507112	0.961	0.201	2.1590346523116023e-159
13	TRGV2	1.397507867845047e-128	1.1719719821835644	0.939	0.231	2.5830137921380002e-124
13	KLRC1	9.108722647006408e-114	0.9478782857761899	0.732	0.135	1.6835652068461943e-109
13	IKZF2	5.872874999668509e-113	0.8542333347076703	0.637	0.106	1.0854834861887306e-108
13	FCGR3A	2.132699170080315e-111	0.9742489279252515	0.743	0.151	3.941867876059446e-107
13	TRDC	8.879325601772564e-70	0.5850040958854301	0.425	0.072	1.641165750975623e-65
13	GZMB	2.1465134333842095e-69	0.8824948194313251	0.961	0.424	3.967400778924034e-65
13	PRF1	1.1913249245976504e-62	0.570305476193737	0.983	0.765	2.2019258581338374e-58
13	GNLY	7.251031163918975e-57	0.6640157966067104	0.994	0.71	1.340208090027144e-52
13	TRAV29DV5	9.375263031235985e-56	0.5881963402033791	0.48	0.105	1.732829866063347e-51
13	CCL5	3.303449611931985e-51	0.33028276742788965	1	0.906	6.105765917733888e-47
13	KLRD1	2.301771931196789e-50	0.7230966111682188	0.888	0.421	4.254365060431025e-46
13	PTPRC	1.5487144440790857e-46	0.28370834154709934	0.983	0.928	2.8624889069913742e-42
13	ZNF683	7.70919577840808e-41	0.6765149944444367	0.81	0.373	1.4248906557231654e-36
13	ITGB1	3.7570798640496235e-38	0.44754256581761465	0.961	0.764	6.944210712722919e-34
13	CTSW	3.782383477024213e-36	0.4211398831124453	0.978	0.794	6.990979380583853e-32
13	AOAH	5.467260459882009e-36	0.5921463702643426	0.782	0.406	1.0105137507999917e-31
13	TRBV9	1.3251394480171947e-33	0.43382784719072776	0.352	0.088	2.449255241770181e-29
13	KLRK1	8.488195354909813e-31	0.576178115570079	0.81	0.439	1.5688731474479807e-26
13	PRSS23	7.5679368651282285e-25	0.49037441614931887	0.67	0.363	1.3987817707816504e-20
13	ARL4C	1.151663464456946e-24	0.33381553144605625	0.939	0.81	2.1286195813557733e-20
13	GZMH	9.606417597796673e-23	0.35457655230029794	0.989	0.778	1.775554164600759e-18
13	LITAF	7.019451870141316e-22	0.36585244562445696	0.855	0.685	1.2974052891582195e-17
13	HSP90B1	5.944653832614713e-21	0.3430290714123534	0.877	0.729	1.0987503678821775e-16
14	TYMS	0	1.4087762284582237	0.906	0.006	0
14	MKI67	0	1.3611247660201173	0.87	0.014	0
14	RRM2	0	1.3600252264597479	0.826	0.01	0
14	PCLAF	0	1.1673002247043254	0.855	0.01	0
14	NUSAP1	0	1.0313750670187678	0.819	0.023	0
14	HIST1H3B	0	1.0079816781006563	0.652	0.013	0
14	CLSPN	0	0.9757660057515632	0.841	0.011	0
14	DHFR	0	0.9296809785605591	0.841	0.038	0
14	TOP2A	0	0.9009212404191741	0.703	0.016	0
14	TK1	0	0.899845841655589	0.754	0.009	0
14	HIST1H3C	0	0.8916164327555052	0.609	0.012	0
14	CENPU	0	0.881207224355573	0.797	0.021	0
14	HIST1H2AH	0	0.869567393675358	0.674	0.027	0
14	CENPF	0	0.8643912904485256	0.71	0.015	0
14	MCM4	0	0.8547084538827545	0.812	0.026	0
14	CDT1	0	0.8498160596287954	0.79	0.006	0
14	MCM2	0	0.8454363085141319	0.768	0.02	0
14	TPX2	0	0.8076483159098706	0.674	0.016	0
14	MYBL2	0	0.8045777931039302	0.681	0.004	0
14	CENPM	0	0.7972176565545432	0.703	0.019	0
14	UHRF1	0	0.788044074613433	0.739	0.001	0
14	CCNA2	0	0.775890020761029	0.667	0.003	0
14	KNL1	0	0.7531570256473308	0.63	0.01	0
14	FANCI	0	0.7525690637079945	0.725	0.024	0
14	ASPM	0	0.7436551523791679	0.667	0.006	0
14	CDK1	0	0.7411526402755072	0.623	0.003	0
14	ASF1B	0	0.7365978973466982	0.667	0.005	0
14	UBE2C	0	0.7200455259610926	0.543	0.001	0
14	GINS2	0	0.7197168085520699	0.696	0.004	0
14	NCAPG2	0	0.7178029209958072	0.768	0.022	0
14	KIF11	0	0.7117707317578185	0.63	0.014	0
14	ZWINT	0	0.7099498447382364	0.688	0.007	0
14	BIRC5	0	0.7063325861371428	0.623	0.003	0
14	DTL	0	0.6952600365662621	0.63	0.002	0
14	FAM111B	0	0.6638766730132523	0.638	0.001	0
14	RBBP8	0	0.6539686659836036	0.71	0.026	0
14	PKMYT1	0	0.647794405334075	0.638	0.001	0
14	NCAPH	0	0.6207541745927523	0.609	0.012	0
14	HIST1H3G	0	0.6147540843408641	0.493	0.007	0
14	CENPW	0	0.6107034389255293	0.659	0.012	0
14	WDR34	0	0.6081371356559475	0.645	0.011	0
14	GMNN	0	0.6056693589191312	0.667	0.026	0
14	CDC45	0	0.596976481300723	0.601	0.002	0
14	HIST1H2BH	0	0.581654504458429	0.529	0.014	0
14	NCAPG	0	0.5815949184559153	0.587	0.007	0
14	CCNB2	0	0.5688577969102898	0.5	0.001	0
14	BRCA1	0	0.5682039862418536	0.623	0.014	0
14	CEP55	0	0.5657391384829081	0.58	0.006	0
14	BRCA2	0	0.5488314589471072	0.601	0.014	0
14	KIFC1	0	0.5485361881302613	0.543	0.006	0
14	HIST1H3F	0	0.531338771143361	0.478	0.01	0
14	RAD51	0	0.528731833231678	0.623	0.004	0
14	DLGAP5	0	0.5227742600244043	0.442	0.001	0
14	CDKN3	0	0.5166227089010942	0.558	0.008	0
14	CHEK1	0	0.5075416697371014	0.594	0.011	0
14	CDC6	0	0.5073440081012777	0.594	0.002	0
14	CCNB1	0	0.5046517501801574	0.442	0.008	0
14	HIST1H2AJ	0	0.50260390822043155	0.493	0.005	0
14	FOXM1	0	0.4986591022970526	0.529	0.004	0
14	CENPN	0	0.49795984917473696	0.616	0.018	0
14	E2F1	0	0.496591507709138	0.594	0.005	0
14	RAD51AP1	0	0.48581665834989124	0.536	0.006	0
14	CDCA8	0	0.4847694551547485	0.522	0.01	0
14	BRIP1	0	0.4845139050199088	0.572	0.013	0
14	HMGB3	0	0.47747751244028475	0.529	0.006	0
14	SHCBP1	0	0.47673436910249045	0.551	0.002	0
14	RMI2	0	0.46678426703469045	0.572	0.004	0
14	CDC20	0	0.4667686589161622	0.435	0.001	0
14	AURKB	0	0.46212778908563223	0.486	0.002	0
14	HJURP	0	0.4618140781565645	0.464	0.001	0
14	DIAPH3	0	0.45884846843941146	0.493	0.002	0
14	MND1	0	0.45096602403506336	0.58	0.001	0
14	KIF23	0	0.4504526973547221	0.449	0.001	0
14	HMMR	0	0.4481016493951678	0.42	0.001	0
14	CKAP2L	0	0.4454655391426474	0.457	0.002	0
14	CDCA7L	0	0.4372806354986481	0.543	0.015	0
14	SPC25	0	0.43568418489682775	0.514	0.001	0
14	CDCA2	0	0.43317069037396894	0.457	0.001	0
14	MCM10	0	0.43307764051715397	0.493	0.001	0
14	POLQ	0	0.4309253728097254	0.507	0.002	0
14	KIF2C	0	0.42549759314350416	0.449	0.001	0
14	CIT	0	0.42265512515877557	0.514	0.004	0
14	GGH	0	0.4219029162908579	0.572	0.014	0
14	SGO1	0	0.41947270657083074	0.5	0.004	0
14	STIL	0	0.4175760946430082	0.5	0.005	0
14	ESCO2	0	0.4165773270975652	0.478	0.004	0
14	KIF15	0	0.41347132055374103	0.428	0.002	0
14	NUF2	0	0.4106853774231313	0.507	0.009	0
14	CDCA5	0	0.409206054345111	0.478	0	0
14	MELK	0	0.40726082738600916	0.493	0.004	0
14	PLK1	0	0.40697060633755033	0.333	0.003	0
14	ORC6	0	0.4047642429043794	0.507	0.009	0
14	BUB1	0	0.4045587658143164	0.464	0.003	0
14	CTNNAL1	0	0.40136579188108956	0.514	0.008	0
14	SPC24	0	0.3955817992667229	0.493	0.002	0
14	ANLN	0	0.39357759334640924	0.442	0.001	0
14	E2F2	0	0.3922090065920359	0.514	0.009	0
14	GTSE1	0	0.3770685637608939	0.42	0.001	0
14	C21orf58	0	0.37250471170011823	0.486	0.01	0
14	DSCC1	0	0.37138922083600523	0.478	0.005	0
14	TROAP	0	0.37121004033909394	0.442	0.003	0
14	SKA3	0	0.36457568519431266	0.42	0.002	0
14	CCNE2	0	0.3472851504946296	0.42	0.005	0
14	EXO1	0	0.34728210273676474	0.428	0.003	0
14	ORC1	0	0.34571626796563737	0.464	0.004	0
14	NEIL3	0	0.34052472645056026	0.377	0.006	0
14	E2F7	0	0.3369647357195152	0.384	0.001	0
14	DNA2	0	0.33561155520999314	0.428	0.005	0
14	KIF4A	0	0.32891169716437624	0.435	0.002	0
14	RAD54L	0	0.32497570336727644	0.399	0.001	0
14	TTK	0	0.3223507760535083	0.406	0.003	0
14	BUB1B	0	0.30869890540548417	0.377	0.003	0
14	SKA1	0	0.30818275517854865	0.377	0.003	0
14	DEPDC1B	0	0.29985956561288624	0.37	0.004	0
14	E2F8	0	0.29930751368925107	0.355	0.001	0
14	TRIP13	0	0.29039243649411245	0.399	0.002	0
14	PBK	0	0.28332844193636625	0.362	0	0
14	RECQL4	0	0.28106024513835476	0.348	0.003	0
14	KIF18B	0	0.2794831429853494	0.362	0	0
14	POC1A	0	0.27753771872082644	0.428	0.006	0
14	KIF14	0	0.2726219529368523	0.348	0.001	0
14	CDCA3	0	0.2605299720433287	0.268	0.001	0
14	CENPA	0	0.2597672601734942	0.333	0.001	0
14	POLE2	0	0.25928352454270986	0.413	0.005	0
14	WDR62	0	0.25614744152768426	0.319	0.003	0
15	CCR7	1.2345714339413433e-306	0.8219501739871579	0.682	0.029	2.2818583813537849e-302
15	MAL	7.24507215162207e-272	1.0708814079116062	0.841	0.056	1.3391066857843073e-267
15	TMIGD2	1.251147922389381e-270	0.46666620178458473	0.424	0.011	2.3124967049522926e-266
15	DACT1	2.9203998043002895e-255	0.44442591449771635	0.341	0.007	5.397774958288225e-251
15	LRRN3	6.122718135965716e-251	0.5241146055179305	0.439	0.013	1.1316619930705432e-246
15	ADTRP	2.32795003911873e-238	0.39789538691051796	0.311	0.006	4.3027500573031485e-234
15	AIF1	1.4594110282980238e-205	0.663376148493057	0.523	0.027	2.6974294036032374e-201
15	TCEA3	1.4954505215224134e-182	0.387968604847208	0.318	0.01	2.764041198929877e-178
15	RCAN3	9.721218329787772e-155	0.881580341175802	0.811	0.095	1.796772783894674e-150
15	SPINT2	1.9228098518527024e-147	0.3620205615171163	0.356	0.017	3.5539294491793496e-143
15	IFNGR2	2.7386889722860706e-143	0.25355662164279485	0.227	0.006	5.061918827476344e-139
15	BEX3	8.526510601590776e-138	0.31695098927186155	0.311	0.013	1.5759549544920231e-133
15	TRABD2A	1.8861557909522963e-131	0.7621132035686413	0.667	0.075	3.486181748417129e-127
15	ACTN1	6.974299502852973e-127	0.4420637945268304	0.417	0.028	1.289059777112315e-122
15	SELL	3.6622370625842565e-125	1.087892785561065	0.894	0.154	6.768912762774482e-121
15	LEF1	1.2361065931929152e-121	1.0679813490848709	0.909	0.172	2.284695816198465e-117
15	AK5	1.3468156349142498e-120	0.2809030640788129	0.25	0.01	2.4893193380120077e-116
15	FAM13A	1.2053524979308415e-116	0.6289446574833438	0.477	0.041	2.2278530219255746e-112
15	MYC	4.741915192899561e-109	0.7431165593224833	0.72	0.101	8.76448185103626e-105
15	BACH2	2.7510215116892572e-106	0.4814167123094685	0.47	0.043	5.084713060055254e-102
15	CITED4	1.1030694517411422e-103	0.5391046768370775	0.485	0.048	2.038803267653153e-99
15	FHIT	1.7041146160580656e-103	0.509856108922546	0.5	0.05	3.1497150448601228e-99
15	LEF1-AS1	1.271725035743234e-101	0.39047387946412115	0.356	0.026	2.3505293835642194e-97
15	NELL2	5.084299843128239e-96	0.45058992518330815	0.364	0.029	9.397311400053924e-92
15	CD27	1.5275807755160252e-95	0.7523220340768845	0.788	0.132	2.8234275473862695e-91

## Sheet: Table S6
Table S6. Number of cells in each cluster across the three samples
Cluster	Count	Proportion
0	1360	0.18089918
1	933	0.12410215
2	677	0.09005055
3	659	0.08765629
4	569	0.07568502
5	556	0.07395584
6	489	0.06504389
7	466	0.06198457
8	326	0.04336260
9	289	0.03844107
10	276	0.03671189
11	257	0.03418462
12	212	0.02819899
13	179	0.02380952
14	138	0.01835595
15	132	0.01755786

## Sheet: Table S7
Table S7. DEGs (log2fc >0.25 and adj. P. value >0.05) comparing 5_CD4_TE with non-expanded CD4 T cells (C6, C7, C12, C15)
gene	p_val	avg_log2FC	pct.1	pct.2	p_val_adj	log_p_val_adj	significance
TRBV20-1	8.41249e-226	1.76173	1	0.083	1.55488e-221	220.808	Upregulated
TRAV13-1	4.62942e-184	1.40648	0.897	0.092	8.55656e-180	179.068	Upregulated
TRGV2	5.18293e-152	1.04171	0.736	0.058	9.57961e-148	147.019	Upregulated
FGFBP2	5.4586e-113	0.989071	0.967	0.357	1.00891e-108	107.996	Upregulated
TRGV7	1.29383e-110	0.735464	0.544	0.034	2.39138e-106	105.621	Upregulated
NKG7	2.71723e-105	0.763579	1	0.685	5.02226e-101	100.299	Upregulated
GZMH	1.60188e-97	0.888502	0.983	0.472	2.96076e-93	92.5286	Upregulated
MXRA7	2.23936e-83	0.712832	0.658	0.157	4.139e-79	78.3831	Upregulated
GNLY	3.38127e-80	0.920056	0.914	0.428	6.2496e-76	75.2041	Upregulated
LTB	4.82394e-79	-1.02286	0.425	0.818	8.91609e-75	74.0498	Downregulated
PRF1	6.2017e-77	0.707925	0.956	0.511	1.14626e-72	71.9407	Upregulated
EFHD2	9.39443e-74	0.642338	0.961	0.586	1.73637e-69	68.7604	Upregulated
CCL5	1.90047e-67	0.554384	1	0.745	3.51264e-63	62.4544	Upregulated
SPON2	3.56809e-64	0.680216	0.594	0.158	6.5949e-60	59.1808	Upregulated
CST7	1.29759e-63	0.575194	0.975	0.621	2.39834e-59	58.6201	Upregulated
PRSS23	6.76915e-58	0.602961	0.556	0.148	1.25114e-53	52.9027	Upregulated
ADGRG1	4.64894e-56	0.5796	0.594	0.162	8.59264e-52	51.0659	Upregulated
TCF7	2.60885e-54	-0.785602	0.15	0.621	4.82194e-50	49.3168	Downregulated
ZEB2	4.76942e-50	0.580014	0.675	0.246	8.81533e-46	45.0548	Upregulated
S1PR5	1.01185e-46	0.480622	0.436	0.1	1.87021e-42	41.7281	Upregulated
ITGB2	1.12387e-44	0.329667	0.983	0.855	2.07725e-40	39.6825	Upregulated
TBX21	1.57946e-44	0.515552	0.675	0.291	2.91933e-40	39.5347	Upregulated
CX3CR1	7.6309e-44	0.546944	0.7	0.281	1.41042e-39	38.8507	Upregulated
GZMA	2.12481e-42	0.529228	0.972	0.6	3.92729e-38	37.4059	Upregulated
CD27	3.13683e-39	-0.604547	0.022	0.393	5.7978e-35	34.2367	Downregulated
HOPX	1.67571e-38	0.503034	0.767	0.411	3.09722e-34	33.509	Upregulated
PLEK	3.40816e-37	0.496892	0.65	0.292	6.2993e-33	32.2007	Upregulated
LAIR2	3.8426e-37	0.439681	0.378	0.092	7.10228e-33	32.1486	Upregulated
FCRL6	4.84265e-37	0.46234	0.611	0.251	8.95068e-33	32.0481	Upregulated
SRGN	1.6978e-36	0.373613	0.922	0.71	3.13804e-32	31.5033	Upregulated
RCAN3	3.87594e-36	-0.542702	0.036	0.39	7.16389e-32	31.1449	Downregulated
CTSW	5.62935e-36	0.405916	0.956	0.698	1.04047e-31	30.9828	Upregulated
FGR	1.09865e-35	0.38494	0.372	0.089	2.03063e-31	30.6924	Upregulated
MAL	6.32488e-34	-0.57517	0.017	0.346	1.16903e-29	28.9322	Downregulated
CCL4	1.39662e-33	0.456708	0.542	0.207	2.58138e-29	28.5881	Upregulated
S100A4	4.74869e-33	0.278241	0.997	0.881	8.777e-29	28.0567	Upregulated
GSTP1	3.9601e-32	0.402252	0.778	0.526	7.31946e-28	27.1355	Upregulated
NFKBIZ	8.34886e-32	-0.591458	0.092	0.43	1.54312e-27	26.8116	Downregulated
RAP1B	1.47706e-30	0.349565	0.881	0.69	2.73005e-26	25.5638	Upregulated
LEF1	2.37246e-30	-0.57201	0.128	0.46	4.38502e-26	25.358	Downregulated
C1orf21	8.43015e-29	0.390739	0.433	0.152	1.55814e-24	23.8074	Upregulated
YWHAQ	1.33302e-28	0.366015	0.858	0.631	2.46383e-24	23.6084	Upregulated
CES1	2.72185e-27	0.350659	0.347	0.103	5.03079e-23	22.2984	Upregulated
LITAF	4.16716e-27	0.355771	0.828	0.608	7.70216e-23	22.1134	Upregulated
ABHD17A	1.44704e-26	0.326782	0.883	0.698	2.67456e-22	21.5727	Upregulated
DGKA	4.20144e-26	-0.473517	0.114	0.42	7.76552e-22	21.1098	Downregulated
FOS	4.30753e-26	-0.517947	0.1	0.401	7.96161e-22	21.099	Downregulated
TRAV8-3	1.0631e-25	0.280311	0.258	0.056	1.96493e-21	20.7067	Upregulated
CD99	1.18056e-25	0.282494	0.981	0.822	2.18203e-21	20.6611	Upregulated
DDIT4	1.89066e-25	0.401268	0.706	0.455	3.49451e-21	20.4566	Upregulated
SLC9A3R1	1.07913e-24	0.321537	0.903	0.689	1.99456e-20	19.7002	Upregulated
LGALS1	1.16579e-24	0.419224	0.833	0.528	2.15473e-20	19.6666	Upregulated
GZMK	1.52294e-24	-0.652402	0.044	0.306	2.81485e-20	19.5505	Downregulated
TAB2	3.07061e-24	-0.451369	0.175	0.474	5.67541e-20	19.246	Downregulated
HLA-DPB1	3.50266e-24	0.369615	0.656	0.375	6.47397e-20	19.1888	Upregulated
ADRB2	3.82508e-24	0.348462	0.422	0.17	7.0699e-20	19.1506	Upregulated
TGFB1	1.62969e-23	0.263153	0.953	0.815	3.01215e-19	18.5211	Upregulated
DSTN	3.0166e-23	0.342868	0.708	0.47	5.57558e-19	18.2537	Upregulated
DPP4	6.2308e-23	-0.374404	0.042	0.296	1.15164e-18	17.9387	Downregulated
CD7	1.49991e-22	-0.473154	0.244	0.506	2.77229e-18	17.5572	Downregulated
RAP2A	1.8337e-22	0.333089	0.361	0.133	3.38922e-18	17.4699	Upregulated
ITGB1	4.18036e-22	0.358375	0.914	0.643	7.72656e-18	17.112	Upregulated
LDHB	1.18867e-21	-0.303522	0.694	0.783	2.19702e-17	16.6582	Downregulated
DHRS7	1.26021e-21	0.337676	0.683	0.472	2.32925e-17	16.6328	Upregulated
TGFBR3	4.68911e-21	0.356713	0.547	0.305	8.66687e-17	16.0621	Upregulated
PDE4B	1.2147e-20	-0.417714	0.131	0.39	2.24514e-16	15.6488	Downregulated
MYC	1.4144e-20	-0.396044	0.1	0.361	2.61423e-16	15.5827	Downregulated
GZMM	2.88299e-20	0.280308	0.872	0.708	5.32864e-16	15.2734	Upregulated
SATB1	3.21517e-20	-0.408788	0.075	0.324	5.9426e-16	15.226	Downregulated
CTSC	3.28112e-20	0.320251	0.814	0.588	6.06449e-16	15.2172	Upregulated
NOSIP	6.35923e-20	-0.407008	0.381	0.616	1.17538e-15	14.9298	Downregulated
ZNF683	7.43216e-20	0.356071	0.361	0.135	1.37369e-15	14.8621	Upregulated
NPDC1	3.38817e-19	-0.324422	0.039	0.262	6.26236e-15	14.2033	Downregulated
MYBL1	1.30235e-18	0.33649	0.622	0.371	2.40713e-14	13.6185	Upregulated
AQP3	1.40449e-18	-0.371604	0.081	0.312	2.59593e-14	13.5857	Downregulated
BCL2	2.34148e-18	-0.412451	0.3	0.56	4.32776e-14	13.3637	Downregulated
LTBP4	3.71532e-18	0.297029	0.411	0.199	6.86702e-14	13.1632	Upregulated
PAG1	4.51254e-18	-0.359148	0.114	0.356	8.34053e-14	13.0788	Downregulated
KLRB1	4.86642e-18	0.378512	0.656	0.374	8.9946e-14	13.046	Upregulated
CEP78	7.70194e-18	0.313217	0.4	0.185	1.42355e-13	12.8466	Upregulated
CD81	8.67549e-18	0.257197	0.908	0.743	1.60349e-13	12.7949	Upregulated
PDIA3	3.20007e-17	0.259801	0.883	0.738	5.91468e-13	12.2281	Upregulated
PIM1	4.04193e-17	-0.316375	0.583	0.746	7.47069e-13	12.1266	Downregulated
ANXA1	4.08398e-17	0.285624	0.953	0.74	7.54842e-13	12.1221	Upregulated
CD28	4.37883e-17	-0.25917	0.019	0.21	8.0934e-13	12.0919	Downregulated
C12orf75	4.61758e-17	0.304241	0.714	0.51	8.53468e-13	12.0688	Upregulated
SRRT	1.19297e-16	0.287062	0.539	0.332	2.20497e-12	11.6566	Upregulated
CCR7	1.38779e-16	-0.32142	0.011	0.189	2.56505e-12	11.5909	Downregulated
BATF	1.43812e-16	0.29529	0.4	0.208	2.65807e-12	11.5754	Upregulated
TRABD2A	1.93697e-16	-0.345054	0.058	0.263	3.5801e-12	11.4461	Downregulated
UBALD2	2.29813e-16	-0.321235	0.467	0.686	4.24763e-12	11.3719	Downregulated
ITGAM	2.39755e-16	0.29449	0.417	0.203	4.43139e-12	11.3535	Upregulated
ID2	4.11549e-16	0.318413	0.661	0.466	7.60666e-12	11.1188	Upregulated
TXK	9.17014e-16	-0.280012	0.019	0.197	1.69492e-11	10.7709	Downregulated
KLRG1	9.52972e-16	0.307666	0.672	0.463	1.76138e-11	10.7541	Upregulated
CD63	1.38537e-15	0.294964	0.581	0.406	2.56057e-11	10.5917	Upregulated
PIM2	2.03734e-15	-0.323029	0.189	0.419	3.76561e-11	10.4242	Downregulated
HLA-DPA1	2.37816e-15	0.288489	0.622	0.392	4.39555e-11	10.357	Upregulated
MAP3K8	2.40429e-15	0.291437	0.361	0.171	4.44385e-11	10.3522	Upregulated
LINC01871	8.30606e-15	0.291244	0.681	0.481	1.53521e-10	9.81383	Upregulated
ABI3	2.50799e-14	0.260376	0.333	0.157	4.63552e-10	9.3339	Upregulated
TNFSF8	2.78948e-14	-0.263975	0.067	0.262	5.15579e-10	9.2877	Downregulated
SSBP3	9.92804e-14	0.272925	0.447	0.264	1.835e-09	8.73636	Upregulated
CDK6	1.26435e-13	-0.340412	0.192	0.399	2.3369e-09	8.63136	Downregulated
CD69	2.43499e-13	-0.308513	0.547	0.696	4.50058e-09	8.34673	Downregulated
FLT3LG	2.62276e-13	-0.27475	0.503	0.674	4.84765e-09	8.31447	Downregulated
ARHGAP15	2.66309e-13	-0.292173	0.506	0.686	4.92218e-09	8.30784	Downregulated
ACTN4	2.7851e-13	0.261573	0.719	0.554	5.14769e-09	8.28839	Upregulated
CDK2AP2	2.79537e-13	0.271416	0.611	0.435	5.16668e-09	8.28679	Upregulated
CAMK4	3.42409e-13	-0.302238	0.219	0.448	6.32874e-09	8.19868	Downregulated
GPR65	4.19927e-13	0.259764	0.428	0.245	7.76152e-09	8.11005	Upregulated
PRKCQ-AS1	4.36345e-13	-0.324456	0.333	0.542	8.06496e-09	8.0934	Downregulated
SESN3	6.36453e-13	-0.276421	0.017	0.162	1.17636e-08	7.92946	Downregulated
CISH	6.98393e-13	-0.330903	0.217	0.423	1.29084e-08	7.88913	Downregulated
HLA-DRB1	1.10634e-12	0.264661	0.633	0.403	2.04485e-08	7.68934	Upregulated
VCL	2.63648e-12	0.267832	0.428	0.256	4.873e-08	7.3122	Upregulated
TSEN54	4.72738e-12	0.252568	0.447	0.278	8.73761e-08	7.05861	Upregulated
NFKB1	9.33281e-12	-0.283763	0.161	0.352	1.72498e-07	6.76322	Downregulated
MATK	1.48517e-11	0.255801	0.486	0.316	2.74503e-07	6.56145	Upregulated
JUN	1.63076e-11	-0.352086	0.333	0.516	3.01413e-07	6.52084	Downregulated
KLRK1	3.8269e-11	-0.276916	0.053	0.203	7.07327e-07	6.15038	Downregulated
CYLD	4.54995e-11	-0.304432	0.375	0.556	8.40967e-07	6.07522	Downregulated
LGALS3	4.61547e-11	-0.263778	0.072	0.228	8.53078e-07	6.06901	Downregulated
TRBV5-1	5.04985e-11	-0.418688	0.006	0.121	9.33364e-07	6.02995	Downregulated
CD55	9.55533e-11	-0.304351	0.194	0.378	1.76611e-06	5.75298	Downregulated
TMEM123	3.69415e-10	-0.264979	0.431	0.596	6.82789e-06	5.16571	Downregulated
PCED1B	5.21577e-10	-0.268099	0.203	0.381	9.64031e-06	5.01591	Downregulated
CD8B	5.22119e-10	-0.321052	0.044	0.173	9.65032e-06	5.01546	Downregulated
INPP4B	3.04692e-09	-0.270446	0.322	0.502	5.63163e-05	4.24937	Downregulated
TRAT1	3.5261e-09	-0.257345	0.317	0.478	6.5173e-05	4.18593	Downregulated
FOXP1	1.46596e-08	-0.2649	0.358	0.515	0.000270953	3.56711	Downregulated
ARID5B	1.71886e-08	-0.253806	0.239	0.4	0.000317697	3.49799	Downregulated
FAM13A	2.24964e-08	-0.292794	0.044	0.156	0.000415801	3.38111	Downregulated
CD8A	1.11835e-07	-0.257358	0.064	0.175	0.00206704	2.68465	Downregulated
SELL	8.35547e-07	-0.28389	0.231	0.351	0.0154434	1.81126	Downregulated

## Sheet: Table S8
Table S8. DEGs (log2fc >0.25 and adj. P. value >0.05) comparing 10_CD4_TE with non-expanded CD4 T cells (C6, C7, C12, C15)
gene	p_val	avg_log2FC	pct.1	pct.2	p_val_adj	log_p_val_adj	significance
TRBV7-2	6.95589e-206	1.9845	0.995	0.049	1.28566e-201	200.891	Upregulated
TRGV10	2.47624e-103	1.01683	0.77	0.108	4.57683e-99	98.3394	Upregulated
TRAV22	7.87404e-101	0.928335	0.582	0.034	1.45536e-96	95.837	Upregulated
GZMH	3.89854e-80	0.982488	0.995	0.472	7.20567e-76	75.1423	Upregulated
NKG7	3.99026e-79	0.820593	1	0.685	7.3752e-75	74.1322	Upregulated
FGFBP2	1.06591e-75	1.00359	0.964	0.357	1.97012e-71	70.7055	Upregulated
CST7	1.5114e-61	0.698912	0.98	0.621	2.79352e-57	56.5538	Upregulated
PRF1	2.45001e-61	0.790251	0.969	0.511	4.52836e-57	56.3441	Upregulated
CCL5	4.02472e-58	0.623738	1	0.745	7.4389e-54	53.1285	Upregulated
LTB	3.7967e-57	-1.22242	0.276	0.818	7.01744e-53	52.1538	Downregulated
EFHD2	6.2825e-54	0.693298	0.98	0.586	1.1612e-49	48.9351	Upregulated
ADGRG1	5.49545e-49	0.703591	0.622	0.162	1.01572e-44	43.9932	Upregulated
GZMB	3.10529e-48	0.727512	0.51	0.102	5.7395e-44	43.2411	Upregulated
PRSS23	5.74518e-48	0.66743	0.587	0.148	1.06188e-43	42.9739	Upregulated
SPON2	8.45273e-44	0.667809	0.582	0.158	1.56232e-39	38.8062	Upregulated
ZEB2	6.65118e-41	0.66221	0.694	0.246	1.22934e-36	35.9103	Upregulated
TRAV23DV6	7.31771e-41	0.61249	0.286	0.024	1.35253e-36	35.8689	Upregulated
GNLY	4.86127e-40	0.827613	0.847	0.428	8.98509e-36	35.0465	Upregulated
CTSW	1.5103e-39	0.51747	0.954	0.698	2.79149e-35	34.5542	Upregulated
SH3BGRL3	1.42685e-37	0.279902	0.995	0.916	2.63725e-33	32.5788	Upregulated
PLEK	4.80658e-37	0.637835	0.704	0.292	8.884e-33	32.0514	Upregulated
GZMA	1.37432e-36	0.585715	0.98	0.6	2.54015e-32	31.5951	Upregulated
FAM167B	2.01557e-36	0.318654	0.199	0.008	3.72537e-32	31.4288	Upregulated
IL7R	5.59722e-36	-0.754837	0.383	0.81	1.03453e-31	30.9853	Downregulated
CX3CR1	9.05059e-36	0.621286	0.724	0.281	1.67282e-31	30.7766	Upregulated
TCF7	3.69756e-34	-0.803143	0.128	0.621	6.83419e-30	29.1653	Downregulated
TRAV27	6.43442e-31	0.496853	0.27	0.035	1.18927e-26	25.9247	Upregulated
CES1	3.04557e-30	0.491133	0.408	0.103	5.62912e-26	25.2496	Upregulated
FCRL6	3.27282e-28	0.524303	0.607	0.251	6.04916e-24	23.2183	Upregulated
TRAV35	9.93833e-28	0.297981	0.219	0.023	1.8369e-23	22.7359	Upregulated
LSP1	2.21254e-27	0.303468	0.985	0.865	4.08944e-23	22.3883	Upregulated
RAP1B	7.40241e-27	0.407246	0.903	0.69	1.36819e-22	21.8639	Upregulated
LITAF	6.14253e-26	0.443843	0.867	0.608	1.13532e-21	20.9449	Upregulated
LEF1	1.19349e-25	-0.68466	0.051	0.46	2.20592e-21	20.6564	Downregulated
C12orf75	5.01288e-25	0.462263	0.791	0.51	9.2653e-21	20.0331	Upregulated
CD27	6.51238e-25	-0.628753	0.005	0.393	1.20368e-20	19.9195	Downregulated
S100A4	9.01227e-25	0.300471	1	0.881	1.66574e-20	19.7784	Upregulated
HCST	5.27163e-24	0.321475	0.964	0.831	9.74355e-20	19.0113	Upregulated
S1PR5	8.46953e-24	0.403549	0.362	0.1	1.56542e-19	18.8054	Upregulated
HOPX	2.41925e-23	0.481441	0.745	0.411	4.47149e-19	18.3495	Upregulated
ITGB2	2.94888e-23	0.29757	0.974	0.855	5.45041e-19	18.2636	Upregulated
CCL4L2	3.83553e-23	0.388855	0.321	0.081	7.08921e-19	18.1494	Upregulated
TTC38	5.35122e-23	0.390307	0.311	0.076	9.89066e-19	18.0048	Upregulated
RCAN3	1.86882e-22	-0.553805	0.026	0.39	3.45414e-18	17.4617	Downregulated
CD7	1.92075e-22	-0.624744	0.128	0.506	3.55012e-18	17.4498	Downregulated
BCL2	2.84695e-22	-0.606185	0.189	0.56	5.26202e-18	17.2788	Downregulated
CCL4	3.41522e-22	0.452685	0.526	0.207	6.31236e-18	17.1998	Upregulated
ITGB1	5.72056e-22	0.439123	0.939	0.643	1.05733e-17	16.9758	Upregulated
SRGN	1.1019e-21	0.365093	0.923	0.71	2.03665e-17	16.6911	Upregulated
C1orf21	1.6691e-21	0.402633	0.439	0.152	3.085e-17	16.5107	Upregulated
CD99	1.89954e-21	0.310376	0.98	0.822	3.51091e-17	16.4546	Upregulated
TBX21	1.24607e-20	0.431801	0.592	0.291	2.3031e-16	15.6377	Upregulated
MAL	1.30967e-20	-0.583241	0.01	0.346	2.42066e-16	15.6161	Downregulated
CTSC	3.0578e-20	0.40052	0.837	0.588	5.65174e-16	15.2478	Upregulated
SLC9A3R1	4.04819e-20	0.360401	0.883	0.689	7.48226e-16	15.126	Upregulated
LGALS1	6.93301e-20	0.484552	0.811	0.528	1.28143e-15	14.8923	Upregulated
NFKBIZ	1.71007e-19	-0.591346	0.087	0.43	3.16072e-15	14.5002	Downregulated
TGFBR3	1.94859e-19	0.425569	0.582	0.305	3.60157e-15	14.4435	Upregulated
LAIR2	2.00031e-19	0.382061	0.316	0.092	3.69717e-15	14.4321	Upregulated
CD320	2.36558e-19	0.415694	0.673	0.378	4.37229e-15	14.3593	Upregulated
CD63	2.57301e-19	0.412335	0.648	0.406	4.75569e-15	14.3228	Upregulated
ABHD17A	2.81942e-19	0.34592	0.872	0.698	5.21113e-15	14.2831	Upregulated
FOS	8.95959e-19	-0.572573	0.071	0.401	1.656e-14	13.7809	Downregulated
PIM1	5.72279e-18	-0.441586	0.495	0.746	1.05774e-13	12.9756	Downregulated
GSTP1	5.92367e-18	0.365957	0.765	0.526	1.09487e-13	12.9606	Upregulated
DGKA	1.16759e-17	-0.496885	0.087	0.42	2.15805e-13	12.6659	Downregulated
FGR	2.70576e-17	0.323745	0.301	0.089	5.00106e-13	12.3009	Upregulated
MYC	4.39879e-17	-0.465065	0.051	0.361	8.13029e-13	12.0899	Downregulated
PRKCQ-AS1	4.52623e-17	-0.490811	0.209	0.542	8.36583e-13	12.0775	Downregulated
LDHB	8.87661e-17	-0.361623	0.633	0.783	1.64066e-12	11.785	Downregulated
DPP4	1.69152e-16	-0.415048	0.015	0.296	3.12643e-12	11.505	Downregulated
YWHAQ	2.20558e-16	0.325905	0.821	0.631	4.07658e-12	11.3897	Upregulated
ASCL2	4.36669e-16	0.331777	0.321	0.108	8.07095e-12	11.0931	Upregulated
PLAAT4	7.3569e-16	0.310885	0.888	0.71	1.35978e-11	10.8665	Upregulated
SELL	7.38903e-16	-0.558567	0.061	0.351	1.36571e-11	10.8646	Downregulated
GZMM	9.31662e-16	0.309232	0.883	0.708	1.72199e-11	10.764	Upregulated
SATB1	1.60493e-15	-0.459414	0.041	0.324	2.96638e-11	10.5278	Downregulated
PAXX	2.58692e-15	0.320537	0.816	0.655	4.78141e-11	10.3204	Upregulated
NOSIP	2.8293e-15	-0.454639	0.362	0.616	5.2294e-11	10.2815	Downregulated
CLIC3	3.77628e-15	0.331192	0.296	0.098	6.97971e-11	10.1562	Upregulated
PAG1	6.17099e-15	-0.421114	0.071	0.356	1.14058e-10	9.94287	Downregulated
IFITM2	1.21908e-14	0.259239	0.969	0.832	2.25322e-10	9.6472	Upregulated
CALR	2.29163e-14	0.31565	0.893	0.735	4.23561e-10	9.37308	Upregulated
TRABD2A	2.9774e-14	-0.41236	0.015	0.263	5.50312e-10	9.25939	Downregulated
CD55	3.16474e-14	-0.447133	0.097	0.378	5.84939e-10	9.23289	Downregulated
TRGV5	3.18136e-14	0.253515	0.194	0.045	5.88011e-10	9.23061	Upregulated
NPDC1	3.74112e-14	-0.365605	0.015	0.262	6.91471e-10	9.16023	Downregulated
RAP2A	3.87066e-14	0.315285	0.342	0.133	7.15415e-10	9.14544	Upregulated
CD3G	1.32336e-13	0.257079	0.883	0.767	2.44597e-09	8.61155	Upregulated
CISH	1.52435e-13	-0.431346	0.138	0.423	2.81746e-09	8.55014	Downregulated
FLT3LG	1.69484e-13	-0.370841	0.423	0.674	3.13257e-09	8.5041	Downregulated
MXRA7	1.84032e-13	0.325503	0.357	0.157	3.40146e-09	8.46833	Upregulated
NFKB1	3.74106e-13	-0.381731	0.082	0.352	6.9146e-09	8.16023	Downregulated
TRBC2	4.3177e-13	0.270674	0.934	0.782	7.98041e-09	8.09798	Upregulated
MATK	4.71617e-13	0.327324	0.556	0.316	8.71689e-09	8.05964	Upregulated
ABI3	8.34797e-13	0.308049	0.357	0.157	1.54295e-08	7.81165	Upregulated
PPP1CA	1.36702e-12	0.260711	0.893	0.735	2.52666e-08	7.59745	Upregulated
HLA-DPB1	1.62556e-12	0.31985	0.612	0.375	3.00452e-08	7.52223	Upregulated
TAB2	2.01105e-12	-0.402783	0.199	0.474	3.71702e-08	7.4298	Downregulated
DSTN	2.63691e-12	0.31582	0.663	0.47	4.8738e-08	7.31213	Upregulated
PDE4B	3.3346e-12	-0.400824	0.128	0.39	6.16333e-08	7.21018	Downregulated
DBI	3.37923e-12	0.271707	0.786	0.61	6.24583e-08	7.20441	Upregulated
CD69	5.35945e-12	-0.389098	0.449	0.696	9.90587e-08	7.00411	Downregulated
GPI	6.30788e-12	0.27118	0.704	0.538	1.16589e-07	6.93334	Upregulated
CD28	7.81209e-12	-0.280865	0.005	0.21	1.44391e-07	6.84046	Downregulated
ITGA6	8.10943e-12	-0.346859	0.036	0.26	1.49887e-07	6.82424	Downregulated
APMAP	9.7975e-12	0.313898	0.551	0.342	1.81087e-07	6.74211	Upregulated
AQP3	1.32813e-11	-0.372836	0.077	0.312	2.45479e-07	6.60999	Downregulated
TNFAIP3	1.74002e-11	-0.37787	0.408	0.656	3.21608e-07	6.49267	Downregulated
GZMK	2.07224e-11	-0.582278	0.087	0.306	3.83011e-07	6.41679	Downregulated
ARHGAP15	2.38347e-11	-0.35204	0.439	0.686	4.40537e-07	6.35602	Downregulated
OXNAD1	2.42566e-11	-0.355843	0.143	0.408	4.48335e-07	6.3484	Downregulated
ITGAM	2.46793e-11	0.308927	0.403	0.203	4.56147e-07	6.34089	Upregulated
PYHIN1	2.57024e-11	0.301705	0.582	0.368	4.75057e-07	6.32325	Upregulated
INPP4B	3.67457e-11	-0.382463	0.24	0.502	6.7917e-07	6.16802	Downregulated
TXK	5.42816e-11	-0.301848	0.005	0.197	1.00329e-06	5.99858	Downregulated
SAMHD1	6.4578e-11	-0.297518	0.628	0.822	1.19359e-06	5.92314	Downregulated
JUN	7.20185e-11	-0.435359	0.27	0.516	1.33112e-06	5.87578	Downregulated
TNFSF8	9.25903e-11	-0.297462	0.046	0.262	1.71135e-06	5.76666	Downregulated
TRBC1	1.04966e-10	0.333976	0.673	0.537	1.94008e-06	5.71218	Upregulated
CCR7	1.4363e-10	-0.333237	0.005	0.189	2.65471e-06	5.57598	Downregulated
TMEM123	1.7914e-10	-0.350911	0.342	0.596	3.31104e-06	5.48004	Downregulated
ATP6V0E1	1.93555e-10	0.261598	0.73	0.612	3.57747e-06	5.44642	Upregulated
CDC42EP3	2.61822e-10	0.306849	0.464	0.278	4.83925e-06	5.31522	Upregulated
SLAMF7	3.69393e-10	0.264912	0.306	0.139	6.8275e-06	5.16574	Upregulated
ADRB2	3.84676e-10	0.3047	0.342	0.17	7.10996e-06	5.14813	Upregulated
CD82	4.67508e-10	-0.282523	0.061	0.274	8.64095e-06	5.06344	Downregulated
HLA-DPA1	5.14932e-10	0.291527	0.592	0.392	9.51749e-06	5.02148	Upregulated
SIRPG	5.8548e-10	-0.266859	0.046	0.247	1.08214e-05	4.96572	Downregulated
PHACTR2	7.81471e-10	-0.298149	0.097	0.321	1.44439e-05	4.84031	Downregulated
PTGDR	1.24492e-09	0.310742	0.403	0.233	2.30098e-05	4.63809	Upregulated
PIM2	1.45173e-09	-0.306288	0.173	0.419	2.68323e-05	4.57134	Downregulated
MCUB	1.80086e-09	-0.306745	0.281	0.544	3.32853e-05	4.47775	Downregulated
ANXA2	1.95163e-09	0.266374	0.786	0.59	3.60719e-05	4.44283	Upregulated
TRADD	2.1406e-09	-0.321084	0.26	0.518	3.95648e-05	4.40269	Downregulated
TPST2	2.25596e-09	0.258953	0.566	0.402	4.16969e-05	4.3799	Upregulated
CEP78	2.89623e-09	0.271687	0.357	0.185	5.35311e-05	4.27139	Upregulated
COTL1	2.95424e-09	-0.305416	0.546	0.722	5.46033e-05	4.26278	Downregulated
AHR	3.26031e-09	-0.255885	0.036	0.22	6.02603e-05	4.21997	Downregulated
CYLD	3.47167e-09	-0.348325	0.321	0.556	6.41669e-05	4.19269	Downregulated
CDK2AP2	3.48997e-09	0.269101	0.602	0.435	6.45052e-05	4.19041	Upregulated
APOBEC3G	3.64786e-09	0.286395	0.592	0.44	6.74233e-05	4.17119	Upregulated
CDK6	3.66104e-09	-0.347268	0.179	0.399	6.7667e-05	4.16962	Downregulated
DDIT4	4.11049e-09	0.274553	0.628	0.455	7.59742e-05	4.11933	Upregulated
PPP1R18	4.45666e-09	0.254647	0.724	0.568	8.23725e-05	4.08422	Upregulated
SSBP3	4.75303e-09	0.270341	0.434	0.264	8.78502e-05	4.05626	Upregulated
ACTN4	5.36214e-09	0.264498	0.699	0.554	9.91084e-05	4.00389	Upregulated
HLA-DRB1	8.44353e-09	0.282314	0.612	0.403	0.000156062	3.8067	Upregulated
TNFRSF25	9.4237e-09	-0.281048	0.087	0.289	0.000174178	3.75901	Downregulated
PLCG1	9.93217e-09	-0.326529	0.179	0.401	0.000183576	3.73618	Downregulated
TRAT1	1.1153e-08	-0.319668	0.26	0.478	0.000206141	3.68584	Downregulated
ID2	1.25208e-08	0.279026	0.628	0.466	0.000231423	3.63559	Upregulated
TTC39C	1.37133e-08	-0.29344	0.214	0.455	0.000253463	3.59609	Downregulated
LINC01871	1.6747e-08	0.262495	0.668	0.481	0.000309534	3.50929	Upregulated
LIMS1	1.77101e-08	-0.308144	0.163	0.372	0.000327337	3.48501	Downregulated
MYO1F	1.87468e-08	0.256675	0.602	0.442	0.000346497	3.4603	Upregulated
CHST12	1.90291e-08	0.26514	0.423	0.269	0.000351714	3.45381	Upregulated
ABLIM1	2.295e-08	-0.293402	0.138	0.354	0.000424184	3.37245	Downregulated
CAMK4	2.40356e-08	-0.292606	0.209	0.448	0.000444251	3.35237	Downregulated
RASSF1	2.40992e-08	0.279273	0.485	0.328	0.000445425	3.35123	Upregulated
FAM13A	3.24241e-08	-0.351406	0.01	0.156	0.000599295	3.22236	Downregulated
ZYX	4.42841e-08	0.252655	0.679	0.532	0.000818503	3.08698	Upregulated
C5orf56	5.28632e-08	0.270527	0.51	0.366	0.000977071	3.01007	Upregulated
TIMP1	6.32806e-08	-0.291857	0.173	0.379	0.00116962	2.93196	Downregulated
MAP3K1	6.42711e-08	-0.261582	0.051	0.222	0.00118792	2.92521	Downregulated
MLLT3	8.13788e-08	-0.272703	0.092	0.276	0.00150412	2.82272	Downregulated
C1orf162	1.00254e-07	0.262843	0.408	0.248	0.001853	2.73213	Upregulated
PRDM1	1.45899e-07	0.250415	0.617	0.453	0.00269665	2.56918	Upregulated
PIK3IP1	1.51683e-07	-0.289496	0.276	0.493	0.00280356	2.55229	Downregulated
KLRB1	1.5437e-07	0.286829	0.592	0.374	0.00285323	2.54466	Upregulated
SPTBN1	1.64112e-07	-0.282658	0.133	0.325	0.00303328	2.51809	Downregulated
SESN3	1.73364e-07	-0.266204	0.02	0.162	0.00320428	2.49427	Downregulated
MT2A	1.75561e-07	0.250476	0.745	0.588	0.0032449	2.4888	Upregulated
LGALS3	1.83647e-07	-0.272563	0.066	0.228	0.00339435	2.46924	Downregulated
JUNB	2.01104e-07	-0.288642	0.602	0.715	0.003717	2.42981	Downregulated
STK17B	3.59509e-07	-0.259529	0.551	0.725	0.0066448	2.17752	Downregulated
ARID5B	8.02565e-07	-0.280323	0.209	0.4	0.0148338	1.82875	Downregulated
KLRK1	8.98689e-07	-0.29193	0.061	0.203	0.0166105	1.77962	Downregulated
PBXIP1	1.04321e-06	-0.260967	0.311	0.516	0.0192816	1.71486	Downregulated
STX16	1.22348e-06	-0.263442	0.133	0.311	0.0226136	1.64563	Downregulated
PDE3B	1.52234e-06	-0.275275	0.102	0.266	0.0281373	1.55072	Downregulated
DOCK10	1.66989e-06	-0.263637	0.296	0.502	0.0308646	1.51054	Downregulated
LEPROTL1	1.7466e-06	-0.258052	0.378	0.585	0.0322825	1.49103	Downregulated
PLP2	1.87434e-06	-0.251809	0.301	0.509	0.0346434	1.46038	Downregulated
RAPGEF6	4.44252e-06	-0.255067	0.163	0.341	0.0821112	1.0856	Not Significant
CD8B	7.88342e-06	-0.304601	0.051	0.173	0.145709	0.836513	Not Significant
DDX21	1.0997e-05	-0.251681	0.367	0.545	0.203257	0.691955	Not Significant
TRBV5-1	1.92771e-05	-0.38087	0.02	0.121	0.356299	0.448185	Not Significant

## Sheet: Table S9
Table S9. DEGs (log2fc >0.25 and adj. P. value >0.05) comparing 10_CD4_TE and 5_CD4_TE with non-expanded CD4 T cells (C6, C7, C12, C15)
gene	p_val	avg_log2FC	pct.1	pct.2	p_val_adj	log_p_val_adj	significance
NKG7	3.38062e-150	0.783935	1	0.685	6.24839e-146	145.204	Upregulated
FGFBP2	8.87759e-147	0.994208	0.966	0.357	1.64085e-142	141.785	Upregulated
GZMH	2.50114e-140	0.922337	0.987	0.472	4.62287e-136	135.335	Upregulated
TRBV20-1	7.41502e-131	1.32002	0.658	0.083	1.37052e-126	125.863	Upregulated
LTB	1.36619e-113	-1.0901	0.372	0.818	2.52512e-109	108.598	Downregulated
PRF1	5.38384e-110	0.737485	0.96	0.511	9.95095e-106	105.002	Upregulated
EFHD2	5.44334e-103	0.660508	0.968	0.586	1.00609e-98	97.9974	Upregulated
TRAV13-1	5.93692e-103	1.01555	0.585	0.092	1.09732e-98	97.9597	Upregulated
CCL5	2.37798e-101	0.579215	1	0.745	4.39522e-97	96.357	Upregulated
CST7	2.61319e-99	0.620027	0.977	0.621	4.82996e-95	94.3161	Upregulated
GNLY	7.49098e-96	0.88814	0.89	0.428	1.38456e-91	90.8587	Upregulated
TRGV2	1.09495e-88	0.73714	0.48	0.058	2.0238e-84	83.6938	Upregulated
SPON2	2.54612e-77	0.675855	0.59	0.158	4.706e-73	72.3273	Upregulated
TCF7	9.99661e-77	-0.791761	0.142	0.621	1.84767e-72	71.7334	Downregulated
PRSS23	2.94231e-74	0.626017	0.567	0.148	5.43827e-70	69.2645	Upregulated
ADGRG1	6.26058e-74	0.624535	0.604	0.162	1.15714e-69	68.9366	Upregulated
MXRA7	1.0846e-69	0.587822	0.552	0.157	2.00467e-65	64.698	Upregulated
TRGV7	2.71892e-69	0.518339	0.365	0.034	5.02538e-65	64.2988	Upregulated
ZEB2	2.38247e-67	0.609527	0.682	0.246	4.40351e-63	62.3562	Upregulated
GZMA	8.90004e-63	0.549394	0.975	0.6	1.645e-58	57.7838	Upregulated
TRBV7-2	2.66153e-61	0.996571	0.363	0.049	4.9193e-57	56.3081	Upregulated
CX3CR1	1.0371e-59	0.573591	0.709	0.281	1.91686e-55	54.7174	Upregulated
CTSW	3.8346e-59	0.446232	0.955	0.698	7.08749e-55	54.1495	Upregulated
CD27	1.12895e-58	-0.613034	0.016	0.393	2.08664e-54	53.6806	Downregulated
ITGB2	1.30639e-55	0.318433	0.98	0.855	2.41459e-51	50.6172	Upregulated
PLEK	4.13813e-55	0.548163	0.669	0.292	7.6485e-51	50.1164	Upregulated
RCAN3	4.22207e-53	-0.546606	0.032	0.39	7.80366e-49	48.1077	Downregulated
TBX21	2.52326e-50	0.48658	0.646	0.291	4.66373e-46	45.3313	Upregulated
MAL	4.95257e-50	-0.57801	0.014	0.346	9.15384e-46	45.0384	Downregulated
S1PR5	1.37908e-49	0.45392	0.41	0.1	2.54895e-45	44.5936	Upregulated
FCRL6	7.88842e-49	0.484488	0.61	0.251	1.45802e-44	43.8362	Upregulated
HOPX	9.9751e-49	0.495459	0.759	0.411	1.8437e-44	43.7343	Upregulated
LEF1	1.32514e-48	-0.610725	0.101	0.46	2.44925e-44	43.611	Downregulated
SRGN	3.1793e-47	0.370616	0.923	0.71	5.8763e-43	42.2309	Upregulated
S100A4	1.07299e-46	0.286117	0.998	0.881	1.98321e-42	41.7026	Upregulated
RAP1B	1.13264e-45	0.370163	0.888	0.69	2.09345e-41	40.6791	Upregulated
NFKBIZ	3.78267e-45	-0.591419	0.09	0.43	6.9915e-41	40.1554	Downregulated
LSP1	2.92132e-43	0.268709	0.98	0.865	5.39947e-39	38.2676	Upregulated
LITAF	1.24673e-41	0.387435	0.842	0.608	2.30433e-37	36.6375	Upregulated
CCL4	2.29134e-41	0.455292	0.536	0.207	4.23508e-37	36.3731	Upregulated
GSTP1	4.14196e-40	0.389561	0.773	0.526	7.65559e-36	35.116	Upregulated
LAIR2	1.04503e-39	0.419631	0.356	0.092	1.93153e-35	34.7141	Upregulated
FOS	3.055e-39	-0.536968	0.09	0.401	5.64656e-35	34.2482	Downregulated
CES1	2.04577e-38	0.401754	0.369	0.103	3.7812e-34	33.4224	Upregulated
DGKA	4.12817e-38	-0.481711	0.104	0.42	7.63009e-34	33.1175	Downregulated
CD99	1.36654e-37	0.292385	0.98	0.822	2.52577e-33	32.5976	Upregulated
CD7	3.01689e-37	-0.524794	0.203	0.506	5.57613e-33	32.2537	Downregulated
FGR	3.30506e-37	0.363663	0.347	0.089	6.10875e-33	32.214	Upregulated
ABHD17A	9.52899e-37	0.333558	0.879	0.698	1.76124e-32	31.7542	Upregulated
YWHAQ	3.26517e-36	0.352002	0.845	0.631	6.03501e-32	31.2193	Upregulated
C1orf21	3.64335e-36	0.394943	0.435	0.152	6.734e-32	31.1717	Upregulated
SLC9A3R1	1.2189e-35	0.335357	0.896	0.689	2.2529e-31	30.6473	Upregulated
DPP4	1.68712e-35	-0.388601	0.032	0.296	3.1183e-31	30.5061	Downregulated
LGALS1	5.33051e-35	0.442592	0.826	0.528	9.85238e-31	30.0065	Upregulated
HCST	1.94935e-34	0.270559	0.96	0.831	3.60298e-30	29.4433	Upregulated
ITGB1	2.23995e-34	0.387359	0.923	0.643	4.1401e-30	29.383	Upregulated
MYC	1.1167e-32	-0.42	0.083	0.361	2.064e-28	27.6853	Downregulated
BCL2	1.91101e-32	-0.477818	0.261	0.56	3.53212e-28	27.452	Downregulated
IL7R	4.69387e-32	-0.404983	0.603	0.81	8.67569e-28	27.0617	Downregulated
GZMK	1.10809e-31	-0.627291	0.059	0.306	2.04809e-27	26.6887	Downregulated
SATB1	2.14403e-31	-0.426433	0.063	0.324	3.96281e-27	26.402	Downregulated
CTSC	2.26885e-31	0.34906	0.822	0.588	4.19351e-27	26.3774	Upregulated
GZMB	3.90257e-31	0.427952	0.333	0.102	7.21311e-27	26.1419	Upregulated
TAB2	4.44146e-31	-0.434054	0.183	0.474	8.20914e-27	26.0857	Downregulated
C12orf75	5.2337e-31	0.361943	0.741	0.51	9.67344e-27	26.0144	Upregulated
LDHB	8.98571e-31	-0.323737	0.673	0.783	1.66083e-26	25.7797	Downregulated
TGFBR3	1.93964e-30	0.381363	0.559	0.305	3.58503e-26	25.4455	Upregulated
NPDC1	6.66415e-30	-0.338806	0.031	0.262	1.23174e-25	24.9095	Downregulated
TRAV22	1.48442e-29	0.370096	0.21	0.034	2.74366e-25	24.5617	Upregulated
HLA-DPB1	1.15635e-28	0.352267	0.64	0.375	2.13729e-24	23.6701	Upregulated
NOSIP	1.24154e-28	-0.42362	0.374	0.616	2.29474e-24	23.6393	Downregulated
GZMM	1.34534e-28	0.290571	0.876	0.708	2.4866e-24	23.6044	Upregulated
PAG1	2.60522e-28	-0.38069	0.099	0.356	4.81523e-24	23.3174	Downregulated
PDE4B	3.74467e-28	-0.411738	0.129	0.39	6.92127e-24	23.1598	Downregulated
DSTN	3.81635e-28	0.333391	0.692	0.47	7.05377e-24	23.1516	Upregulated
PIM1	1.7311e-27	-0.359285	0.552	0.746	3.19959e-23	22.4949	Downregulated
DDIT4	3.61179e-27	0.357858	0.678	0.455	6.67568e-23	22.1755	Upregulated
TRABD2A	5.61694e-27	-0.368424	0.043	0.263	1.03818e-22	21.9837	Downregulated
RAP2A	1.73171e-26	0.326838	0.354	0.133	3.20072e-22	21.4948	Upregulated
AQP3	2.89948e-26	-0.372038	0.079	0.312	5.35911e-22	21.2709	Downregulated
CD28	3.05511e-26	-0.266781	0.014	0.21	5.64676e-22	21.2482	Downregulated
CD63	6.21806e-26	0.337438	0.604	0.406	1.14928e-21	20.9396	Upregulated
ADRB2	1.41779e-25	0.333186	0.394	0.17	2.62049e-21	20.5816	Upregulated
CCR7	9.09204e-25	-0.325575	0.009	0.189	1.68048e-20	19.7746	Downregulated
TRGV10	2.25785e-24	0.400047	0.3	0.108	4.17318e-20	19.3795	Upregulated
TXK	3.31506e-24	-0.287672	0.014	0.197	6.12722e-20	19.2127	Downregulated
CCL4L2	7.96001e-24	0.285091	0.263	0.081	1.47125e-19	18.8323	Upregulated
CD81	1.37693e-23	0.253359	0.903	0.743	2.54499e-19	18.5943	Upregulated
PRKCQ-AS1	1.67098e-23	-0.380936	0.29	0.542	3.08848e-19	18.5103	Downregulated
DHRS7	5.49185e-23	0.307082	0.647	0.472	1.01506e-18	17.9935	Upregulated
CALR	6.05127e-23	0.273048	0.871	0.735	1.11846e-18	17.9514	Upregulated
TNFSF8	1.02354e-21	-0.275692	0.059	0.262	1.8918e-17	16.7231	Downregulated
PLAAT4	1.46674e-21	0.258092	0.867	0.71	2.71098e-17	16.5669	Upregulated
CISH	2.09359e-21	-0.365518	0.189	0.423	3.86959e-17	16.4123	Downregulated
CD320	2.61769e-21	0.306834	0.603	0.378	4.83827e-17	16.3153	Upregulated
FLT3LG	5.76364e-21	-0.307898	0.475	0.674	1.06529e-16	15.9725	Downregulated
PIM2	7.75732e-21	-0.317106	0.183	0.419	1.43379e-16	15.8435	Downregulated
ITGAM	1.49532e-20	0.299596	0.412	0.203	2.7638e-16	15.5585	Upregulated
NFKB1	2.63627e-20	-0.317544	0.133	0.352	4.87262e-16	15.3122	Downregulated
GPI	2.78038e-20	0.252962	0.691	0.538	5.13897e-16	15.2891	Upregulated
CEP78	3.03439e-20	0.298713	0.385	0.185	5.60845e-16	15.2512	Upregulated
ANXA1	3.10277e-20	0.26967	0.937	0.74	5.73485e-16	15.2415	Upregulated
CD69	6.19081e-20	-0.33641	0.513	0.696	1.14425e-15	14.9415	Downregulated
CD55	8.91285e-20	-0.353087	0.16	0.378	1.64736e-15	14.7832	Downregulated
KLRB1	9.93036e-20	0.346853	0.633	0.374	1.83543e-15	14.7363	Upregulated
TTC38	1.25566e-19	0.253237	0.234	0.076	2.32083e-15	14.6344	Upregulated
HLA-DPA1	1.36895e-19	0.289561	0.612	0.392	2.53024e-15	14.5968	Upregulated
ABI3	1.715e-19	0.277362	0.342	0.157	3.16984e-15	14.499	Upregulated
ARHGAP15	1.74274e-19	-0.312995	0.482	0.686	3.22111e-15	14.492	Downregulated
ID2	2.25247e-19	0.304651	0.649	0.466	4.16324e-15	14.3806	Upregulated
CDK6	7.63252e-19	-0.342825	0.187	0.399	1.41072e-14	13.8506	Downregulated
MYBL1	2.5594e-18	0.289052	0.586	0.371	4.73054e-14	13.3251	Upregulated
LINC01871	3.41566e-18	0.281175	0.676	0.481	6.31316e-14	13.1998	Upregulated
SESN3	3.80514e-18	-0.272811	0.018	0.162	7.03304e-14	13.1529	Downregulated
MATK	5.08153e-18	0.281421	0.511	0.316	9.39218e-14	13.0272	Upregulated
KLRG1	8.30295e-18	0.286242	0.656	0.463	1.53463e-13	12.814	Upregulated
JUN	9.32281e-18	-0.380896	0.311	0.516	1.72313e-13	12.7637	Downregulated
CAMK4	1.06797e-17	-0.298835	0.216	0.448	1.97393e-13	12.7047	Downregulated
ACTN4	2.15565e-17	0.262605	0.712	0.554	3.9843e-13	12.3996	Upregulated
CDK2AP2	2.28182e-17	0.2706	0.608	0.435	4.2175e-13	12.3749	Upregulated
SSBP3	3.11827e-17	0.272014	0.442	0.264	5.7635e-13	12.2393	Upregulated
UBALD2	4.25082e-17	-0.280382	0.495	0.686	7.85678e-13	12.1048	Downregulated
APMAP	4.36216e-17	0.271232	0.525	0.342	8.06258e-13	12.0935	Upregulated
ITGA6	1.69737e-16	-0.271443	0.086	0.26	3.13725e-12	11.5035	Downregulated
HLA-DRB1	1.87945e-16	0.270909	0.626	0.403	3.47378e-12	11.4592	Upregulated
ZNF683	2.88955e-16	0.279013	0.311	0.135	5.34075e-12	11.2724	Upregulated
CYLD	4.64727e-16	-0.319753	0.356	0.556	8.58955e-12	11.066	Downregulated
SELL	4.73121e-16	-0.374869	0.171	0.351	8.74469e-12	11.0583	Downregulated
TMEM123	5.11114e-16	-0.294691	0.399	0.596	9.44693e-12	11.0247	Downregulated
INPP4B	9.56308e-16	-0.308949	0.293	0.502	1.76754e-11	10.7526	Downregulated
PYHIN1	1.02487e-15	0.260809	0.549	0.368	1.89427e-11	10.7226	Upregulated
LGALS3	1.06793e-15	-0.266869	0.07	0.228	1.97386e-11	10.7047	Downregulated
GPR65	1.39943e-15	0.255388	0.415	0.245	2.58656e-11	10.5873	Upregulated
BATF	1.43239e-15	0.256256	0.365	0.208	2.64749e-11	10.5772	Upregulated
KLRK1	2.84705e-15	-0.282191	0.056	0.203	5.26221e-11	10.2788	Downregulated
RASSF1	5.1774e-15	0.256881	0.496	0.328	9.56939e-11	10.0191	Upregulated
TRBV5-1	1.77647e-14	-0.405243	0.011	0.121	3.28344e-10	9.48367	Downregulated
FAM13A	4.94387e-14	-0.313185	0.032	0.156	9.13775e-10	9.03916	Downregulated
TRAT1	5.22939e-14	-0.279009	0.297	0.478	9.66549e-10	9.01478	Downregulated
CDC42EP3	5.88301e-14	0.257374	0.433	0.278	1.08736e-09	8.96363	Upregulated
VCL	1.07114e-13	0.252034	0.41	0.256	1.97979e-09	8.70338	Upregulated
CD8B	1.93291e-13	-0.315231	0.047	0.173	3.57259e-09	8.44702	Downregulated
OXNAD1	2.02304e-13	-0.257246	0.214	0.408	3.73919e-09	8.42722	Downregulated
ABLIM1	2.59024e-13	-0.259054	0.174	0.354	4.78754e-09	8.31989	Downregulated
ARID5B	3.77477e-12	-0.263098	0.228	0.4	6.97691e-08	7.15634	Downregulated

## Sheet: Table S10
Table S10. DEGs (log2fc >0.25 and adj. P. value >0.05) comparing Expanded_CD4_EM with non-expanded CD4 T cells (C6, C7, C12, C15)
gene	p_val	avg_log2FC	pct.1	pct.2	p_val_adj	log_p_val_adj	significance
TRBV7-6	1.03068e-100	1.31601	0.536	0.05	1.90501e-96	95.7201	Upregulated
GZMH	1.30856e-89	0.856233	0.983	0.472	2.4186e-85	84.6164	Upregulated
TRBV5-4	3.26197e-87	1.12136	0.475	0.041	6.0291e-83	82.2197	Upregulated
FGFBP2	1.98283e-80	0.832395	0.911	0.357	3.66486e-76	75.4359	Upregulated
TRAV20	1.48598e-79	1.0157	0.414	0.028	2.74654e-75	74.5612	Upregulated
NKG7	5.039e-78	0.6905	0.992	0.685	9.31358e-74	73.0309	Upregulated
LTB	3.16513e-70	-0.92589	0.453	0.818	5.8501e-66	65.2328	Downregulated
EFHD2	1.69019e-65	0.606245	0.939	0.586	3.12397e-61	60.5053	Upregulated
CCL5	3.94727e-61	0.537823	0.997	0.745	7.29573e-57	56.1369	Upregulated
CST7	8.64283e-60	0.558555	0.961	0.621	1.59745e-55	54.7966	Upregulated
TRGV9	1.1132e-57	0.731294	0.344	0.034	2.05753e-53	52.6867	Upregulated
TRGV5	9.22122e-57	0.488659	0.372	0.045	1.70436e-52	51.7684	Upregulated
TRBV7-4	1.30939e-55	0.416859	0.281	0.013	2.42014e-51	50.6162	Upregulated
PRF1	2.7539e-55	0.601611	0.922	0.511	5.09004e-51	50.2933	Upregulated
TRAV13-1	6.30605e-54	0.739975	0.458	0.092	1.16555e-49	48.9335	Upregulated
PLEK	1.22538e-51	0.584579	0.714	0.292	2.26487e-47	46.645	Upregulated
GZMA	2.17238e-50	0.56344	0.967	0.6	4.01521e-46	45.3963	Upregulated
TCF7	4.97089e-49	-0.737097	0.181	0.621	9.18771e-45	44.0368	Downregulated
ZEB2	2.92118e-48	0.583187	0.661	0.246	5.39921e-44	43.2677	Upregulated
CX3CR1	2.07152e-47	0.594162	0.706	0.281	3.82879e-43	42.4169	Upregulated
ITGB2	1.25111e-43	0.334128	0.989	0.855	2.31243e-39	38.6359	Upregulated
TRBV7-9	1.9624e-37	0.365559	0.292	0.042	3.62711e-33	32.4404	Upregulated
LEF1	3.9792e-36	-0.623004	0.089	0.46	7.35476e-32	31.1334	Downregulated
CD27	4.47811e-36	-0.575973	0.036	0.393	8.2769e-32	31.0821	Downregulated
RCAN3	5.23575e-36	-0.540752	0.036	0.39	9.67723e-32	31.0142	Downregulated
PRSS23	7.16672e-36	0.476475	0.453	0.148	1.32462e-31	30.8779	Upregulated
MAL	5.2239e-35	-0.584204	0.011	0.346	9.65533e-31	30.0152	Downregulated
TRDV3	2.84953e-34	0.329109	0.219	0.023	5.26679e-30	29.2785	Upregulated
CD81	1.20912e-32	0.33677	0.922	0.743	2.23481e-28	27.6508	Upregulated
TBX21	4.48857e-32	0.440799	0.614	0.291	8.29622e-28	27.0811	Upregulated
SRGN	1.67908e-31	0.350832	0.906	0.71	3.10345e-27	26.5082	Upregulated
CD99	8.80831e-31	0.292166	0.967	0.822	1.62804e-26	25.7883	Upregulated
LSP1	4.40025e-30	0.258986	0.978	0.865	8.13299e-26	25.0897	Upregulated
GZMM	5.8415e-29	0.330149	0.897	0.708	1.07969e-24	23.9667	Upregulated
SPON2	1.15262e-28	0.44065	0.431	0.158	2.13039e-24	23.6715	Upregulated
HOPX	1.3133e-28	0.437294	0.706	0.411	2.42737e-24	23.6149	Upregulated
ZBTB38	3.27946e-28	0.434142	0.614	0.346	6.06144e-24	23.2174	Upregulated
ANXA1	4.33405e-28	0.346106	0.964	0.74	8.01063e-24	23.0963	Upregulated
CCL4	4.45978e-28	0.406628	0.514	0.207	8.24302e-24	23.0839	Upregulated
CTSC	5.40563e-28	0.381861	0.819	0.588	9.99122e-24	23.0004	Upregulated
LITAF	2.20015e-27	0.362063	0.814	0.608	4.06654e-23	22.3908	Upregulated
CTSW	4.98933e-26	0.35047	0.906	0.698	9.22177e-22	21.0352	Upregulated
SLC9A3R1	3.52966e-25	0.321469	0.869	0.689	6.52387e-21	20.1855	Upregulated
ABHD17A	5.81215e-25	0.314231	0.878	0.698	1.07426e-20	19.9689	Upregulated
FCRL6	6.38739e-25	0.392742	0.531	0.251	1.18058e-20	19.9279	Upregulated
LDHB	7.54569e-25	-0.337668	0.669	0.783	1.39467e-20	19.8555	Downregulated
TRABD2A	1.05998e-24	-0.414615	0.011	0.263	1.95917e-20	19.7079	Downregulated
ADGRG1	1.54517e-24	0.377558	0.425	0.162	2.85594e-20	19.5443	Upregulated
YWHAQ	7.37937e-24	0.32905	0.833	0.631	1.36393e-19	18.8652	Upregulated
SELL	8.85864e-24	-0.543703	0.083	0.351	1.63734e-19	18.7859	Downregulated
PDIA3	1.98432e-23	0.29536	0.875	0.738	3.66762e-19	18.4356	Upregulated
ASCL2	3.00051e-23	0.332759	0.331	0.108	5.54584e-19	18.256	Upregulated
ITGAM	3.10284e-23	0.371106	0.461	0.203	5.73498e-19	18.2415	Upregulated
NFKBIZ	3.25445e-22	-0.490642	0.153	0.43	6.01521e-18	17.2207	Downregulated
KLRG1	6.7888e-22	0.358515	0.736	0.463	1.25477e-17	16.9014	Upregulated
SATB1	1.14096e-21	-0.424332	0.067	0.324	2.10883e-17	16.676	Downregulated
PRKCQ-AS1	1.84703e-21	-0.424547	0.25	0.542	3.41386e-17	16.4668	Downregulated
S1PR5	4.23305e-21	0.30461	0.303	0.1	7.82394e-17	16.1066	Upregulated
LCP1	5.09464e-21	0.257686	0.944	0.822	9.41643e-17	16.0261	Upregulated
C1orf21	6.2491e-21	0.325607	0.386	0.152	1.15502e-16	15.9374	Upregulated
PPP1CA	2.39515e-20	0.264566	0.878	0.735	4.42696e-16	15.3539	Upregulated
BCL2	2.5737e-20	-0.43336	0.292	0.56	4.75697e-16	15.3227	Downregulated
AQP3	5.03778e-20	-0.383403	0.069	0.312	9.31133e-16	15.031	Downregulated
ITGB1	5.30763e-20	0.341185	0.914	0.643	9.81009e-16	15.0083	Upregulated
IL7R	7.69312e-20	-0.345479	0.653	0.81	1.42192e-15	14.8471	Downregulated
DPP4	1.03185e-19	-0.340343	0.056	0.296	1.90716e-15	14.7196	Downregulated
SEPTIN7	1.30587e-19	0.264879	0.867	0.75	2.41363e-15	14.6173	Upregulated
DGKA	1.86422e-19	-0.400298	0.153	0.42	3.44564e-15	14.4627	Downregulated
TGFBR3	2.45411e-19	0.352874	0.531	0.305	4.53593e-15	14.3433	Upregulated
C12orf75	1.96141e-18	0.3177	0.717	0.51	3.62528e-14	13.4407	Upregulated
TXK	2.10253e-18	-0.300607	0.006	0.197	3.8861e-14	13.4105	Downregulated
CCR7	3.43629e-18	-0.335189	0.003	0.189	6.3513e-14	13.1971	Downregulated
CDC42EP3	8.21761e-18	0.328255	0.494	0.278	1.51886e-13	12.8185	Upregulated
PYHIN1	8.23704e-18	0.326014	0.589	0.368	1.52245e-13	12.8175	Upregulated
HLA-DPB1	1.34535e-17	0.318755	0.608	0.375	2.48661e-13	12.6044	Upregulated
MAP3K8	2.2757e-17	0.315268	0.378	0.171	4.20617e-13	12.3761	Upregulated
GNLY	2.74069e-17	0.441942	0.656	0.428	5.06562e-13	12.2954	Upregulated
CD55	3.50055e-17	-0.385297	0.139	0.378	6.47007e-13	12.1891	Downregulated
FLT3LG	3.59335e-17	-0.328711	0.458	0.674	6.64158e-13	12.1777	Downregulated
ACTN4	5.98707e-17	0.301385	0.753	0.554	1.10659e-12	11.956	Upregulated
MATK	8.44414e-17	0.309653	0.531	0.316	1.56073e-12	11.8067	Upregulated
TRGV4	1.40675e-16	0.257964	0.186	0.047	2.6001e-12	11.585	Upregulated
DHRS7	1.563e-16	0.297789	0.65	0.472	2.88889e-12	11.5393	Upregulated
PIM1	3.27382e-16	-0.310111	0.569	0.746	6.051e-12	11.2182	Downregulated
CALR	3.7596e-16	0.259543	0.858	0.735	6.94888e-12	11.1581	Upregulated
RAP1B	4.63701e-16	0.25134	0.822	0.69	8.57059e-12	11.067	Upregulated
APMAP	8.30287e-16	0.299068	0.544	0.342	1.53462e-11	10.814	Upregulated
VCL	9.96935e-16	0.307232	0.45	0.256	1.84264e-11	10.7346	Upregulated
NPDC1	1.20873e-15	-0.295145	0.061	0.262	2.2341e-11	10.6509	Downregulated
SLAMF7	1.46042e-15	0.272255	0.319	0.139	2.69929e-11	10.5687	Upregulated
PPP2R2B	1.50697e-15	0.277772	0.3	0.125	2.78533e-11	10.5551	Upregulated
MBP	1.02782e-14	0.274857	0.664	0.483	1.89973e-10	9.72131	Upregulated
GAS5	1.09798e-14	-0.254574	0.65	0.756	2.02941e-10	9.69263	Downregulated
CISH	1.70242e-14	-0.344306	0.194	0.423	3.14658e-10	9.50216	Downregulated
SYNE1	1.87135e-14	0.282896	0.714	0.548	3.45881e-10	9.46107	Upregulated
ITM2A	1.89829e-14	0.286934	0.694	0.537	3.50862e-10	9.45486	Upregulated
PLP2	4.26957e-14	-0.312986	0.281	0.509	7.89145e-10	9.10284	Downregulated
MYC	8.61881e-14	-0.314904	0.144	0.361	1.59302e-09	8.79778	Downregulated
TAB2	9.96038e-14	-0.329022	0.253	0.474	1.84098e-09	8.73495	Downregulated
CHST12	1.00289e-13	0.275946	0.45	0.269	1.85365e-09	8.73197	Upregulated
SESN3	2.06682e-13	-0.281347	0.014	0.162	3.82011e-09	8.41792	Downregulated
RAP2A	3.44667e-13	0.253472	0.294	0.133	6.37049e-09	8.19583	Upregulated
NFKB1	5.80466e-13	-0.294726	0.147	0.352	1.07288e-08	7.96945	Downregulated
FAM13A	6.24495e-13	-0.344773	0.014	0.156	1.15425e-08	7.9377	Downregulated
HLA-DPA1	6.51043e-13	0.273417	0.592	0.392	1.20332e-08	7.91962	Upregulated
ADRB2	7.41316e-13	0.256514	0.339	0.17	1.37017e-08	7.86322	Upregulated
CD320	8.68381e-13	0.269594	0.569	0.378	1.60503e-08	7.79452	Upregulated
GLIPR1	9.9201e-13	0.266521	0.606	0.428	1.83353e-08	7.73671	Upregulated
PAG1	2.64745e-12	-0.289593	0.153	0.356	4.89328e-08	7.3104	Downregulated
ID2	3.53795e-12	0.271051	0.625	0.466	6.53919e-08	7.18448	Upregulated
HNRNPLL	6.45695e-12	0.255331	0.372	0.213	1.19344e-07	6.9232	Upregulated
DDIT4	6.51176e-12	0.261086	0.614	0.455	1.20357e-07	6.91953	Upregulated
UBALD2	1.46586e-11	-0.262026	0.492	0.686	2.70936e-07	6.56713	Downregulated
HLA-DRB1	1.85393e-11	0.259638	0.6	0.403	3.42663e-07	6.46513	Upregulated
KLF3	1.96447e-11	0.254198	0.672	0.513	3.63093e-07	6.43998	Upregulated
PIM2	3.54931e-11	-0.26865	0.214	0.419	6.5602e-07	6.18308	Downregulated
LGALS3	4.56531e-11	-0.263363	0.072	0.228	8.43806e-07	6.07376	Downregulated
KLRK1	1.00978e-10	-0.282126	0.058	0.203	1.86638e-06	5.729	Downregulated
FOS	1.49188e-10	-0.303363	0.211	0.401	2.75745e-06	5.55949	Downregulated
DUSP2	5.03716e-10	0.258334	0.597	0.434	9.31018e-06	5.03104	Upregulated
GZMK	8.90471e-10	-0.391447	0.15	0.306	1.64586e-05	4.78361	Downregulated
TRBV5-1	1.31103e-09	-0.398317	0.014	0.121	2.42317e-05	4.61562	Downregulated
CYLD	1.95886e-09	-0.272286	0.389	0.556	3.62056e-05	4.44122	Downregulated
CDK6	2.19223e-09	-0.273572	0.231	0.399	4.0519e-05	4.39234	Downregulated
ARID5B	2.3177e-09	-0.258141	0.219	0.4	4.28381e-05	4.36817	Downregulated
CD8B	1.04804e-06	-0.266654	0.072	0.173	0.0193709	1.71285	Downregulated

[truncated: 14 more sheets: Table S11, Table S12, Table S13, Table S14, Table S15, Table S16, Table S17, Table S18, Table S19, Table S20, Table S21, Table S22, Table S23, Table S24]
